# Supplementary material for: Crystal structure of 3-[4-(1H-imidazol-1-yl)phen­yl]-2-(4-nitro­phen­yl)prop-2-ene­nitrile
Source: Acta Crystallogr E Crystallogr Commun. 2015 Aug 6;71(Pt 9):o635. doi: 10.1107/S2056989015013730 (PMC4555437; doi:10.1107/S2056989015013730)
Supplement: Supplementary file 1 [file e-71-0o635-sup1.cif]

##############################################################################
#                                                                            #
# This CIF contains the data in a paper accepted for publication in          #
# Acta Crystallographica Section E. It conforms to the requirements of       #
# Notes for Authors for Acta Crystallographica Section E, and has been       #
# peer reviewed under the auspices of the IUCr Commission on Journals.       #
#                                                                            #
# Full details of the Crystallographic Information File format               #
# are given in the paper "The Crystallographic Information File (CIF):       #
# a New Standard Archive File for Crystallography" by S. R. Hall, F. H.      #
# Allen and I. D. Brown [Acta Cryst. (1991), A47, 655-685].                  #
#                                                                            #
# The current version of the core CIF dictionary is obtainable from          #
# ftp://ftp.iucr.org/pub/cif_core.dic.                                       #
#                                                                            #
# Software is freely available for graphical display of the structure(s)     #
# in this CIF. For information consult the CIF software page                 #
# http://www.iucr.org/resources/cif/software.                                #
#                                                                            #
# This file may be used for bona fide research purposes within the           #
# scientific community so long as proper attribution is given to the journal # 
# article from which it was obtained.                                        #
#                                                                            #
##############################################################################
data_I
_database_code_depnum_ccdc_archive 'CCDC 1045501'
_audit_creation_method     SHELXL-97
_chemical_name_systematic
;
3-[4-(1<i>H</i>-Imidazol-1-yl)phenyl]-2-(4-nitrophenyl)prop-2-enenitrile
;
_chemical_name_common     ?
_chemical_formula_moiety     'C18 H12 N4 O2'
_chemical_formula_sum     'C18 H12 N4 O2'
_chemical_formula_iupac     'C18 H12 N4 O2'
_chemical_formula_weight     316.32
_chemical_melting_point     ?
_symmetry_cell_setting     monoclinic
_symmetry_space_group_name_H-M     'P 21/c'
_symmetry_space_group_name_Hall     '-P 2ybc'
loop_
    _symmetry_equiv_pos_as_xyz
    'x, y, z'
    '-x, y+1/2, -z+1/2'
    '-x, -y, -z'
    'x, -y-1/2, z-1/2'
_cell_length_a     7.1792(16)
_cell_length_b     16.512(4)
_cell_length_c     12.771(3)
_cell_angle_alpha     90.00
_cell_angle_beta     101.557(3)
_cell_angle_gamma     90.00
_cell_volume     1483.3(6)
_cell_formula_units_Z     4
_cell_measurement_reflns_used     ?
_cell_measurement_theta_min     ?
_cell_measurement_theta_max     ?
_cell_measurement_temperature     296(2)
_exptl_crystal_description     'block'
_exptl_crystal_colour     'red'
_exptl_crystal_size_max     0.25
_exptl_crystal_size_mid     0.2
_exptl_crystal_size_min     0.18
_exptl_crystal_density_diffrn     1.416
_exptl_crystal_density_meas     ?
_exptl_crystal_density_method     'not measured'
_exptl_crystal_F_000     656
_exptl_absorpt_coefficient_mu     0.097
_exptl_absorpt_correction_type     multi-scan
_exptl_absorpt_process_details
;
(SADABS; Bruker, 2000)
;
_exptl_absorpt_correction_T_min     0.3199
_exptl_absorpt_correction_T_max     0.4394
_exptl_special_details     ?
_diffrn_ambient_temperature     296(2)
_diffrn_radiation_type     MoK\a
_diffrn_radiation_wavelength     0.71073
_diffrn_radiation_source     'sealed tube'
_diffrn_radiation_monochromator     graphite
_diffrn_measurement_device_type     'Bruker SMART CCD'
_diffrn_measurement_method     \w
_diffrn_detector_area_resol_mean     ?
_diffrn_reflns_number     10392
_diffrn_reflns_av_R_equivalents     0.0242
_diffrn_reflns_av_sigmaI/netI     0.0228
_diffrn_reflns_theta_min     2.04
_diffrn_reflns_theta_max     24.99
_diffrn_reflns_theta_full     24.99
_diffrn_measured_fraction_theta_max     0.997
_diffrn_measured_fraction_theta_full     0.997
_diffrn_reflns_limit_h_min     -8
_diffrn_reflns_limit_h_max     8
_diffrn_reflns_limit_k_min     -19
_diffrn_reflns_limit_k_max     17
_diffrn_reflns_limit_l_min     -15
_diffrn_reflns_limit_l_max     15
_diffrn_standards_number     ?
_diffrn_standards_interval_count     ?
_diffrn_standards_interval_time     ?
_diffrn_standards_decay_%     ?
_refine_special_details
;
Refinement of <i>F</i>^2^ against ALL reflections. The weighted <i>R</i>-factor
<i>wR</i> and goodness of fit <i>S</i> are based on <i>F</i>^2^, conventional
<i>R</i>-factors <i>R</i> are based on <i>F</i>, with <i>F</i> set to zero for
negative <i>F</i>^2^. The threshold expression of <i>F</i>^2^ >
\s(<i>F</i>^2^) is used only for calculating <i>R</i>-factors(gt) <i>etc</i>.
and is not relevant to the choice of reflections for refinement.
<i>R</i>-factors based on <i>F</i>^2^ are statistically about twice as large
as those based on <i>F</i>, and <i>R</i>- factors based on ALL data will be
even larger.
;
_reflns_number_total     2609
_reflns_number_gt     2081
_reflns_threshold_expression     I>2\s(I)
_refine_ls_structure_factor_coef     Fsqd
_refine_ls_matrix_type     full
_refine_ls_R_factor_all     0.0471
_refine_ls_R_factor_gt     0.0360
_refine_ls_wR_factor_gt     0.0986
_refine_ls_wR_factor_ref     0.1046
_refine_ls_goodness_of_fit_ref     1.073
_refine_ls_restrained_S_all     1.073
_refine_ls_number_reflns     2609
_refine_ls_number_parameters     217
_refine_ls_number_restraints     0
_refine_ls_hydrogen_treatment     constr
_refine_ls_weighting_scheme     calc
_refine_ls_weighting_details
         'calc w=1/[\s^2^(Fo^2^)+(0.0531P)^2^+0.2091P] where P=(Fo^2^+2Fc^2^)/3'
_atom_sites_solution_hydrogens     geom
_atom_sites_solution_primary     direct
_atom_sites_solution_secondary     difmap
_refine_ls_shift/su_max     0.002
_refine_ls_shift/su_mean     0.000
_refine_diff_density_max     0.175
_refine_diff_density_min     -0.168
_refine_ls_extinction_method     none
_refine_ls_extinction_coef     ?
loop_
    _atom_type_symbol
    _atom_type_description
    _atom_type_scat_dispersion_real
    _atom_type_scat_dispersion_imag
    _atom_type_scat_source
    'C' 'C' 0.0033 0.0016
                         'International Tables Vol C Tables 4.2.6.8 and 6.1.1.4'
    'H' 'H' 0.0000 0.0000
                         'International Tables Vol C Tables 4.2.6.8 and 6.1.1.4'
    'N' 'N' 0.0061 0.0033
                         'International Tables Vol C Tables 4.2.6.8 and 6.1.1.4'
    'O' 'O' 0.0106 0.0060
                         'International Tables Vol C Tables 4.2.6.8 and 6.1.1.4'
_computing_data_collection
;
SMART (Bruker, 2000)
;
_computing_cell_refinement
;
SAINT (Bruker, 2000)
;
_computing_data_reduction
;
SAINT (Bruker, 2000)
;
_computing_structure_solution
;
SHELXTL (Sheldrick, 2008)
;
_computing_structure_refinement
;
SHELXTL (Sheldrick, 2008)
;
_computing_molecular_graphics
;
SHELXTL (Sheldrick, 2008)
;
_computing_publication_material
;
SHELXTL (Sheldrick, 2008)
;
loop_
    _atom_site_type_symbol
    _atom_site_label
    _atom_site_fract_x
    _atom_site_fract_y
    _atom_site_fract_z
    _atom_site_U_iso_or_equiv
    _atom_site_adp_type
    _atom_site_calc_flag
    _atom_site_refinement_flags
    _atom_site_occupancy
    _atom_site_symmetry_multiplicity
    _atom_site_disorder_assembly
    _atom_site_disorder_group
    N N1 0.33343(18) 0.36839(7) 0.53687(9) 0.0409(3) Uani d . 1 1 . .
    C C11 0.2512(2) 0.49937(9) 0.03244(11) 0.0373(3) Uani d . 1 1 . .
    C C16 0.1639(2) 0.65848(9) -0.23484(11) 0.0433(4) Uani d . 1 1 . .
    C C7 0.2711(2) 0.47837(9) 0.23353(10) 0.0380(3) Uani d . 1 1 . .
    C C14 0.2517(2) 0.52940(9) -0.15944(11) 0.0441(4) Uani d . 1 1 . .
    H H14 0.2917 0.4765 -0.1669 0.053 Uiso calc R 1 1 . .
    C C9 0.3390(2) 0.36047(9) 0.34742(11) 0.0412(4) Uani d . 1 1 . .
    H H9 0.3709 0.3059 0.3557 0.049 Uiso calc R 1 1 . .
    C C4 0.3103(2) 0.40518(9) 0.43461(10) 0.0379(3) Uani d . 1 1 . .
    C C13 0.2195(2) 0.55534(8) -0.06072(11) 0.0370(3) Uani d . 1 1 . .
    C C5 0.2614(2) 0.48643(9) 0.42196(11) 0.0458(4) Uani d . 1 1 . .
    H H5 0.2416 0.5167 0.4802 0.055 Uiso calc R 1 1 . .
    C C10 0.2475(2) 0.52285(9) 0.13288(11) 0.0404(4) Uani d . 1 1 . .
    H H10 0.2257 0.5780 0.1395 0.048 Uiso calc R 1 1 . .
    C C6 0.2421(2) 0.52205(9) 0.32260(11) 0.0438(4) Uani d . 1 1 . .
    H H6 0.2091 0.5765 0.3147 0.053 Uiso calc R 1 1 . .
    C C8 0.3203(2) 0.39658(9) 0.24824(11) 0.0421(4) Uani d . 1 1 . .
    H H8 0.3408 0.3661 0.1904 0.050 Uiso calc R 1 1 . .
    N N4 0.1372(2) 0.71310(10) -0.32681(11) 0.0563(4) Uani d . 1 1 . .
    C C18 0.1554(2) 0.63447(9) -0.05281(11) 0.0441(4) Uani d . 1 1 . .
    H H18 0.1308 0.6527 0.0120 0.053 Uiso calc R 1 1 . .
    C C15 0.2251(2) 0.58088(10) -0.24634(11) 0.0481(4) Uani d . 1 1 . .
    H H15 0.2484 0.5632 -0.3117 0.058 Uiso calc R 1 1 . .
    O O2 0.0835(2) 0.78255(8) -0.31500(10) 0.0736(4) Uani d . 1 1 . .
    O O1 0.1702(2) 0.68742(9) -0.41145(10) 0.0818(5) Uani d . 1 1 . .
    C C17 0.1280(2) 0.68607(9) -0.13928(12) 0.0461(4) Uani d . 1 1 . .
    H H17 0.0859 0.7388 -0.1331 0.055 Uiso calc R 1 1 . .
    N N3 0.3111(3) 0.35246(9) -0.02129(11) 0.0666(5) Uani d . 1 1 . .
    C C12 0.2850(2) 0.41644(10) 0.00623(11) 0.0448(4) Uani d . 1 1 . .
    N N2 0.4589(2) 0.29296(8) 0.67745(10) 0.0579(4) Uani d . 1 1 . .
    C C1 0.4684(2) 0.31340(9) 0.57988(12) 0.0496(4) Uani d . 1 1 . .
    H H1 0.5579 0.2926 0.5436 0.059 Uiso calc R 1 1 . .
    C C3 0.2306(3) 0.38325(10) 0.61467(12) 0.0562(5) Uani d . 1 1 . .
    H H3 0.1281 0.4184 0.6103 0.067 Uiso calc R 1 1 . .
    C C2 0.3083(3) 0.33654(10) 0.69857(12) 0.0603(5) Uani d . 1 1 . .
    H H2 0.2653 0.3342 0.7625 0.072 Uiso calc R 1 1 . .
loop_
    _atom_site_aniso_label
    _atom_site_aniso_U_11
    _atom_site_aniso_U_22
    _atom_site_aniso_U_33
    _atom_site_aniso_U_12
    _atom_site_aniso_U_13
    _atom_site_aniso_U_23
    N1 0.0543(8) 0.0397(7) 0.0291(6) -0.0003(6) 0.0094(5) 0.0024(5)
    C11 0.0401(8) 0.0386(8) 0.0334(7) -0.0035(6) 0.0078(6) 0.0014(6)
    C16 0.0444(9) 0.0498(9) 0.0355(8) -0.0052(7) 0.0075(6) 0.0098(7)
    C7 0.0425(8) 0.0386(8) 0.0322(7) -0.0036(6) 0.0062(6) -0.0001(6)
    C14 0.0549(10) 0.0432(8) 0.0363(8) 0.0002(7) 0.0137(7) -0.0001(6)
    C9 0.0526(9) 0.0356(8) 0.0356(8) -0.0009(7) 0.0097(7) 0.0000(6)
    C4 0.0441(9) 0.0398(8) 0.0295(7) -0.0026(6) 0.0066(6) 0.0015(6)
    C13 0.0376(8) 0.0414(8) 0.0319(7) -0.0054(6) 0.0071(6) 0.0008(6)
    C5 0.0640(11) 0.0425(9) 0.0312(7) 0.0033(7) 0.0100(7) -0.0040(6)
    C10 0.0490(9) 0.0375(8) 0.0348(8) -0.0009(6) 0.0084(6) 0.0018(6)
    C6 0.0600(10) 0.0355(8) 0.0354(8) 0.0036(7) 0.0080(7) 0.0014(6)
    C8 0.0556(9) 0.0402(8) 0.0315(7) -0.0008(7) 0.0116(6) -0.0033(6)
    N4 0.0608(9) 0.0647(10) 0.0443(8) -0.0025(8) 0.0127(7) 0.0175(7)
    C18 0.0555(10) 0.0446(9) 0.0333(7) -0.0009(7) 0.0115(7) -0.0002(6)
    C15 0.0576(10) 0.0577(10) 0.0315(8) -0.0041(8) 0.0152(7) 0.0016(7)
    O2 0.0926(11) 0.0641(9) 0.0665(8) 0.0148(7) 0.0215(7) 0.0280(7)
    O1 0.1185(12) 0.0900(10) 0.0419(7) 0.0087(9) 0.0283(7) 0.0193(6)
    C17 0.0548(10) 0.0412(8) 0.0420(8) -0.0010(7) 0.0085(7) 0.0040(6)
    N3 0.1093(14) 0.0488(9) 0.0411(8) 0.0102(8) 0.0134(8) -0.0023(7)
    C12 0.0594(10) 0.0468(10) 0.0280(7) -0.0003(8) 0.0081(7) 0.0032(6)
    N2 0.0896(11) 0.0457(8) 0.0374(7) 0.0032(7) 0.0100(7) 0.0066(6)
    C1 0.0659(11) 0.0437(9) 0.0390(8) 0.0049(8) 0.0102(7) 0.0048(7)
    C3 0.0763(12) 0.0558(10) 0.0417(9) 0.0094(9) 0.0247(8) 0.0039(7)
    C2 0.0971(14) 0.0522(10) 0.0362(8) -0.0022(10) 0.0245(9) 0.0046(7)
_geom_special_details
;
All e.s.d.'s (except the e.s.d. in the dihedral angle between two l.s. planes)
are estimated using the full covariance matrix. The cell e.s.d.'s are taken
into account individually in the estimation of e.s.d.'s in distances, angles
and torsion angles; correlations between e.s.d.'s in cell parameters are only
used when they are defined by crystal symmetry. An approximate (isotropic)
treatment of cell e.s.d.'s is used for estimating e.s.d.'s involving l.s.
planes.
;
loop_
    _geom_bond_atom_site_label_1
    _geom_bond_atom_site_label_2
    _geom_bond_site_symmetry_2
    _geom_bond_distance
    _geom_bond_publ_flag
    N1 C1 . 1.361(2) ?
    N1 C3 . 1.3736(19) ?
    N1 C4 . 1.4197(17) ?
    C11 C10 . 1.3455(19) ?
    C11 C12 . 1.442(2) ?
    C11 C13 . 1.4876(19) ?
    C16 C15 . 1.372(2) ?
    C16 C17 . 1.375(2) ?
    C16 N4 . 1.4626(19) ?
    C7 C6 . 1.3971(19) ?
    C7 C8 . 1.399(2) ?
    C7 C10 . 1.4606(18) ?
    C14 C15 . 1.381(2) ?
    C14 C13 . 1.3939(19) ?
    C14 H14 . 0.9300 ?
    C9 C8 . 1.3820(19) ?
    C9 C4 . 1.3853(19) ?
    C9 H9 . 0.9300 ?
    C4 C5 . 1.388(2) ?
    C13 C18 . 1.395(2) ?
    C5 C6 . 1.380(2) ?
    C5 H5 . 0.9300 ?
    C10 H10 . 0.9300 ?
    C6 H6 . 0.9300 ?
    C8 H8 . 0.9300 ?
    N4 O1 . 1.2277(18) ?
    N4 O2 . 1.2287(18) ?
    C18 C17 . 1.377(2) ?
    C18 H18 . 0.9300 ?
    C15 H15 . 0.9300 ?
    C17 H17 . 0.9300 ?
    N3 C12 . 1.141(2) ?
    N2 C1 . 1.306(2) ?
    N2 C2 . 1.370(2) ?
    C1 H1 . 0.9300 ?
    C3 C2 . 1.347(2) ?
    C3 H3 . 0.9300 ?
    C2 H2 . 0.9300 ?
loop_
    _geom_angle_atom_site_label_1
    _geom_angle_atom_site_label_2
    _geom_angle_atom_site_label_3
    _geom_angle_site_symmetry_1
    _geom_angle_site_symmetry_3
    _geom_angle
    _geom_angle_publ_flag
    C1 N1 C3 . . 105.65(12) ?
    C1 N1 C4 . . 126.83(13) ?
    C3 N1 C4 . . 127.46(13) ?
    C10 C11 C12 . . 122.11(13) ?
    C10 C11 C13 . . 123.67(13) ?
    C12 C11 C13 . . 114.22(12) ?
    C15 C16 C17 . . 121.71(13) ?
    C15 C16 N4 . . 118.88(13) ?
    C17 C16 N4 . . 119.41(15) ?
    C6 C7 C8 . . 117.63(12) ?
    C6 C7 C10 . . 116.55(13) ?
    C8 C7 C10 . . 125.82(12) ?
    C15 C14 C13 . . 121.12(14) ?
    C15 C14 H14 . . 119.4 ?
    C13 C14 H14 . . 119.4 ?
    C8 C9 C4 . . 120.27(13) ?
    C8 C9 H9 . . 119.9 ?
    C4 C9 H9 . . 119.9 ?
    C9 C4 C5 . . 119.76(13) ?
    C9 C4 N1 . . 120.17(13) ?
    C5 C4 N1 . . 120.06(12) ?
    C14 C13 C18 . . 118.02(13) ?
    C14 C13 C11 . . 120.40(13) ?
    C18 C13 C11 . . 121.58(12) ?
    C6 C5 C4 . . 119.68(13) ?
    C6 C5 H5 . . 120.2 ?
    C4 C5 H5 . . 120.2 ?
    C11 C10 C7 . . 132.31(14) ?
    C11 C10 H10 . . 113.8 ?
    C7 C10 H10 . . 113.8 ?
    C5 C6 C7 . . 121.66(14) ?
    C5 C6 H6 . . 119.2 ?
    C7 C6 H6 . . 119.2 ?
    C9 C8 C7 . . 121.00(13) ?
    C9 C8 H8 . . 119.5 ?
    C7 C8 H8 . . 119.5 ?
    O1 N4 O2 . . 123.44(14) ?
    O1 N4 C16 . . 118.48(15) ?
    O2 N4 C16 . . 118.08(14) ?
    C17 C18 C13 . . 121.15(14) ?
    C17 C18 H18 . . 119.4 ?
    C13 C18 H18 . . 119.4 ?
    C16 C15 C14 . . 118.97(14) ?
    C16 C15 H15 . . 120.5 ?
    C14 C15 H15 . . 120.5 ?
    C16 C17 C18 . . 119.00(15) ?
    C16 C17 H17 . . 120.5 ?
    C18 C17 H17 . . 120.5 ?
    N3 C12 C11 . . 175.48(15) ?
    C1 N2 C2 . . 104.24(14) ?
    N2 C1 N1 . . 112.88(15) ?
    N2 C1 H1 . . 123.6 ?
    N1 C1 H1 . . 123.6 ?
    C2 C3 N1 . . 106.02(15) ?
    C2 C3 H3 . . 127.0 ?
    N1 C3 H3 . . 127.0 ?
    C3 C2 N2 . . 111.20(14) ?
    C3 C2 H2 . . 124.4 ?
    N2 C2 H2 . . 124.4 ?
loop_
    _geom_torsion_atom_site_label_1
    _geom_torsion_atom_site_label_2
    _geom_torsion_atom_site_label_3
    _geom_torsion_atom_site_label_4
    _geom_torsion_site_symmetry_1
    _geom_torsion_site_symmetry_2
    _geom_torsion_site_symmetry_3
    _geom_torsion_site_symmetry_4
    _geom_torsion
    _geom_torsion_publ_flag
    C8 C9 C4 C5 . . . . 0.4(2) ?
    C8 C9 C4 N1 . . . . -178.68(13) ?
    C1 N1 C4 C9 . . . . 38.6(2) ?
    C3 N1 C4 C9 . . . . -144.54(16) ?
    C1 N1 C4 C5 . . . . -140.54(16) ?
    C3 N1 C4 C5 . . . . 36.3(2) ?
    C15 C14 C13 C18 . . . . 1.4(2) ?
    C15 C14 C13 C11 . . . . -179.21(14) ?
    C10 C11 C13 C14 . . . . 170.92(14) ?
    C12 C11 C13 C14 . . . . -9.6(2) ?
    C10 C11 C13 C18 . . . . -9.7(2) ?
    C12 C11 C13 C18 . . . . 169.74(14) ?
    C9 C4 C5 C6 . . . . -0.2(2) ?
    N1 C4 C5 C6 . . . . 178.97(14) ?
    C12 C11 C10 C7 . . . . -0.7(3) ?
    C13 C11 C10 C7 . . . . 178.73(14) ?
    C6 C7 C10 C11 . . . . -174.72(15) ?
    C8 C7 C10 C11 . . . . 5.5(3) ?
    C4 C5 C6 C7 . . . . -0.1(2) ?
    C8 C7 C6 C5 . . . . 0.1(2) ?
    C10 C7 C6 C5 . . . . -179.70(14) ?
    C4 C9 C8 C7 . . . . -0.5(2) ?
    C6 C7 C8 C9 . . . . 0.2(2) ?
    C10 C7 C8 C9 . . . . 179.97(14) ?
    C15 C16 N4 O1 . . . . 0.2(2) ?
    C17 C16 N4 O1 . . . . 179.89(15) ?
    C15 C16 N4 O2 . . . . -179.52(15) ?
    C17 C16 N4 O2 . . . . 0.2(2) ?
    C14 C13 C18 C17 . . . . -1.2(2) ?
    C11 C13 C18 C17 . . . . 179.44(14) ?
    C17 C16 C15 C14 . . . . -0.1(2) ?
    N4 C16 C15 C14 . . . . 179.55(14) ?
    C13 C14 C15 C16 . . . . -0.8(2) ?
    C15 C16 C17 C18 . . . . 0.4(2) ?
    N4 C16 C17 C18 . . . . -179.33(14) ?
    C13 C18 C17 C16 . . . . 0.3(2) ?
    C10 C11 C12 N3 . . . . -178(2) ?
    C13 C11 C12 N3 . . . . 3(2) ?
    C2 N2 C1 N1 . . . . 0.59(19) ?
    C3 N1 C1 N2 . . . . -0.18(19) ?
    C4 N1 C1 N2 . . . . 177.24(14) ?
    C1 N1 C3 C2 . . . . -0.32(18) ?
    C4 N1 C3 C2 . . . . -177.72(14) ?
    N1 C3 C2 N2 . . . . 0.7(2) ?
    C1 N2 C2 C3 . . . . -0.8(2) ?
loop_
    _geom_hbond_atom_site_label_D
    _geom_hbond_atom_site_label_H
    _geom_hbond_atom_site_label_A
    _geom_hbond_site_symmetry_A
    _geom_hbond_distance_DH
    _geom_hbond_distance_HA
    _geom_hbond_distance_DA
    _geom_hbond_angle_DHA
    C18 H18 O2 4_576 0.93 2.54 3.464(2) 173
data_Global
_journal_date_recd_electronic     2015-05-20
_journal_date_accepted     2015-07-20
_journal_name_full     'Acta Crystallographica, Section E'
_journal_year     2015
_journal_volume     71
_journal_issue      9
_journal_page_first     o635
_journal_page_last     o635
_journal_paper_category     HO
_journal_paper_doi     10.1107/S2056989015013730
_journal_coeditor_code     HB7432
_publ_contact_author
;Jian-Hua Yu
 Deparment of Chemistry, Anhui University,
 Hefei 230601,
 People's Republic of China
;
_publ_contact_author_email     '806094151@qq.com'
_publ_contact_author_fax     '086 0551 63861259'
_publ_contact_author_phone     '086 0551 63861259'
_publ_section_title
;
Crystal structure of
3-[4-(1<i>H</i>-imidazol-1-yl)phenyl]-2-(4-nitrophenyl)prop-2-enenitrile
;
loop_
    _publ_author_name
    _publ_author_address
    'Yu, Ting-ting'
;
Deparment of Chemistry, Anhui University
Hefei 230039
People's Republic of China
Key Laboratory of Functional Inorganic Materials
Chemistry
Hefei 230039
People's Republic of China
;
    'Yang, Ming-Di'
;
Deparment of Chemistry, Anhui University
Hefei 230039
People's Republic of China
Key Laboratory of Functional Inorganic Materials
Chemistry
Hefei 230039
People's Republic of China
;
    'Pi, Jing-jing'
;
Deparment of Chemistry, Anhui University
Hefei 230039
People's Republic of China
Key Laboratory of Functional Inorganic Materials
Chemistry
Hefei 230039
People's Republic of China
;
    'Zhang, Yu-Bin'
;
Deparment of Chemistry, Anhui University
Hefei 230039
People's Republic of China
Key Laboratory of Functional Inorganic Materials
Chemistry
Hefei 230039
People's Republic of China
;
    'Yu, Jian-Hua'
;
Deparment of Chemistry, Anhui University
Hefei 230039
People's Republic of China
Key Laboratory of Functional Inorganic Materials
Chemistry
Hefei 230039
People's Republic of China
;
