# Supplementary material for: Crystal structure of 3-[4-(1H-imidazol-1-yl)phen­yl]-2-(4-nitro­phen­yl)prop-2-ene­nitrile
Source: Acta Crystallogr E Crystallogr Commun. 2015 Aug 6;71(Pt 9):o635. doi: 10.1107/S2056989015013730 (PMC4555437; doi:10.1107/S2056989015013730)
Supplement: Supplementary file 2 [file e-71-0o635-Isup2.hkl]

# 
# h,k,l, Fc-squared, Fo-squared, sigma(Fo-squared) and status flag 
# 
data_I
_shelx_title ' a in P2(1)/c' 
_shelx_refln_list_code          4 
_shelx_F_calc_maximum      222.37 
_exptl_crystal_F_000       656.00 
_reflns_d_resolution_high  0.8411 
 
loop_ 
 _symmetry_equiv_pos_as_xyz 
 'x, y, z' 
 '-x, y+1/2, -z+1/2' 
 '-x, -y, -z' 
 'x, -y-1/2, z-1/2' 
 
_cell_length_a     7.1792 
_cell_length_b    16.5120 
_cell_length_c    12.7714 
_cell_angle_alpha  90.000 
_cell_angle_beta  101.557 
_cell_angle_gamma  90.000 
 
_shelx_F_squared_multiplier     1.000 
 
loop_ 
 _refln_index_h 
 _refln_index_k 
 _refln_index_l 
 _refln_F_squared_calc 
 _refln_F_squared_meas 
 _refln_F_squared_sigma 
 _refln_observed_status 
   2   0   0    49450.38    46574.20    802.30 o 
   3   0   0      148.74      130.89      4.46 o 
   4   0   0      987.60     1035.64     16.52 o 
   5   0   0      730.27      732.52     12.97 o 
   6   0   0        4.91        2.78      1.66 o 
   7   0   0       20.57       18.69      3.01 o 
   1   1   0        0.01       -0.99      0.66 o 
   2   1   0    31638.16    29933.86    365.20 o 
   3   1   0      783.14      754.27     10.49 o 
   4   1   0     1411.45     1378.52     18.19 o 
   5   1   0       97.42       92.16      2.93 o 
   6   1   0       26.78       27.85      1.92 o 
   7   1   0       97.90      104.29      5.51 o 
   0   2   0      713.39      625.38      9.00 o 
   1   2   0      473.46      447.36      4.74 o 
   2   2   0    19989.23    19377.97    208.98 o 
   3   2   0     1684.49     1645.18     21.83 o 
   4   2   0     4933.97     4711.38     52.20 o 
   5   2   0       60.30       58.16      2.02 o 
   6   2   0      634.13      616.24      8.33 o 
   7   2   0        5.70        6.85      2.34 o 
   8   2   0       53.70       50.05      8.74 o 
   1   3   0     3888.78     3660.15     39.39 o 
   2   3   0      352.07      378.74      4.49 o 
   3   3   0      315.46      295.94      5.28 o 
   4   3   0     2597.43     2558.06     29.24 o 
   5   3   0      443.00      421.63      6.55 o 
   6   3   0      214.74      181.39      6.52 o 
   7   3   0       36.78       33.60      3.83 o 
   8   3   0       10.83        8.27      3.01 o 
   0   4   0      521.71      513.36      7.82 o 
   1   4   0     1089.68     1045.55     13.31 o 
   2   4   0      261.78      266.09      3.35 o 
   3   4   0     1139.63     1140.29     12.34 o 
   4   4   0     1421.50     1447.79     17.42 o 
   5   4   0       16.15       19.13      1.67 o 
   6   4   0     1105.82     1030.40     15.41 o 
   7   4   0        3.21        4.49      2.34 o 
   8   4   0      141.45      123.36      6.84 o 
   1   5   0     5597.73     5498.03     59.12 o 
   2   5   0     1765.79     1818.26     20.47 o 
   3   5   0      638.40      647.81      7.49 o 
   4   5   0      388.95      400.45      5.41 o 
   5   5   0      149.67      147.46      3.96 o 
   6   5   0      106.19       97.49      4.54 o 
   7   5   0        7.43        6.38      2.67 o 
   8   5   0      138.34      115.25      6.84 o 
   0   6   0     6199.91     6308.43     87.42 o 
   1   6   0       70.65       63.96      1.48 o 
   2   6   0     1011.22     1097.42     14.59 o 
   3   6   0      167.78      192.92      3.40 o 
   4   6   0       28.32       27.75      2.39 o 
   5   6   0       11.43       10.55      2.18 o 
   6   6   0        2.65        0.47      1.11 o 
   7   6   0       27.15       20.68      4.49 o 
   1   7   0     4098.88     4181.43     41.44 o 
   2   7   0      253.21      232.02      4.32 o 
   3   7   0      503.75      482.50      7.80 o 
   4   7   0        0.47        1.30      1.30 o 
   5   7   0       46.24       49.78      2.50 o 
   6   7   0        2.90        3.05      1.28 o 
   7   7   0        2.88        4.96      2.67 o 
   0   8   0       81.66      109.65      2.73 o 
   1   8   0       67.61       71.70      1.42 o 
   2   8   0     1201.39     1199.81     16.09 o 
   3   8   0     1458.07     1494.21     20.02 o 
   4   8   0       38.02       41.80      2.18 o 
   5   8   0       15.41       14.16      1.63 o 
   6   8   0        2.12        2.57      1.43 o 
   7   8   0        0.18        1.89      2.34 o 
   1   9   0      198.11      192.95      2.79 o 
   2   9   0        5.62        6.15      0.96 o 
   3   9   0       18.46       21.04      1.59 o 
   4   9   0      100.18      103.44      3.35 o 
   5   9   0      199.79      198.86      4.99 o 
   6   9   0       12.35       11.82      2.35 o 
   7   9   0        0.48       -0.24      2.34 o 
   0  10   0      974.94      989.19     15.28 o 
   1  10   0       16.01       22.26      1.14 o 
   2  10   0        0.37       -0.82      0.58 o 
   3  10   0       82.09       74.54      2.62 o 
   4  10   0      102.94       98.66      3.21 o 
   5  10   0       88.98      103.89      3.58 o 
   6  10   0       50.37       48.15      5.14 o 
   7  10   0       19.30       14.18      3.50 o 
   1  11   0        3.34        1.03      0.68 o 
   2  11   0       78.53       83.42      2.68 o 
   3  11   0        1.06        0.25      0.83 o 
   4  11   0       54.55       56.43      3.33 o 
   5  11   0        1.66        1.34      1.30 o 
   6  11   0        1.34        0.52      1.77 o 
   0  12   0       52.60       52.97      2.18 o 
   1  12   0        0.07       -0.05      0.58 o 
   2  12   0      205.69      205.64      4.49 o 
   3  12   0       49.72       49.71      2.43 o 
   4  12   0       87.88       89.49      3.30 o 
   5  12   0        4.59        4.34      1.43 o 
   6  12   0        4.65        0.98      1.71 o 
   1  13   0       30.97       29.17      1.82 o 
   2  13   0       66.58       73.81      2.71 o 
   3  13   0        3.29        1.42      1.50 o 
   4  13   0       26.90       28.39      2.21 o 
   5  13   0        0.06       -1.78      1.19 o 
   6  13   0       31.54       33.21      5.49 o 
   0  14   0      153.32      149.81      7.09 o 
   1  14   0        1.95        1.38      0.80 o 
   2  14   0        0.26        0.91      0.86 o 
   3  14   0        0.34       -0.29      0.88 o 
   4  14   0       25.15       26.04      2.18 o 
   5  14   0        0.88        1.11      1.33 o 
   1  15   0       13.63       11.07      1.82 o 
   2  15   0       95.04       87.50      3.73 o 
   3  15   0        8.19        7.52      1.84 o 
   4  15   0       59.56       61.20      3.09 o 
   5  15   0        5.29        4.15      2.46 o 
   0  16   0       68.29       53.40      4.73 o 
   1  16   0        0.09        0.47      1.00 o 
   2  16   0       56.10       55.47      5.67 o 
   3  16   0       65.32       68.04      3.26 o 
   4  16   0        7.50        5.93      1.55 o 
   1  17   0        1.08        1.28      1.13 o 
   2  17   0        9.56        7.26      1.82 o 
   3  17   0       10.46       10.66      1.74 o 
   4  17   0        2.84        1.56      1.57 o 
   0  18   0      146.19      146.03      8.51 o 
   1  18   0       22.82       25.43      2.83 o 
   2  18   0       39.94       37.00      3.50 o 
   3  18   0        5.55        2.13      1.67 o 
   1  19   0        7.73        6.23      1.82 o 
   2  19   0       16.74       20.72      4.25 o 
  -7   1   1        0.42        1.18      2.01 o 
  -6   1   1      207.34      198.48     13.65 o 
  -5   1   1      111.66      102.16      6.89 o 
  -4   1   1     1612.49     1591.45     36.89 o 
  -3   1   1      744.38      759.54      8.71 o 
  -2   1   1     4811.15     4698.91     46.43 o 
  -1   1   1     1225.41     1126.78     11.38 o 
   0   1   1      214.84      192.39      3.53 o 
   1   1   1      522.09      487.03      5.60 o 
   2   1   1      169.17      155.88      2.52 o 
   3   1   1        1.55        0.45      0.36 o 
   4   1   1      163.16      147.30      6.68 o 
   5   1   1        3.71        4.56      0.87 o 
   6   1   1       39.00       36.51      2.44 o 
   7   1   1       14.95       14.86      2.83 o 
  -8   2   1       35.59       32.46      4.73 o 
  -7   2   1       49.90       50.25      5.20 o 
  -6   2   1      123.00      119.54      3.37 o 
  -5   2   1        9.67        9.00      1.07 o 
  -4   2   1      376.63      358.68      5.09 o 
  -3   2   1        5.10       10.55      0.82 o 
  -2   2   1     2158.50     2112.40     21.39 o 
  -1   2   1     7711.67     7254.36     70.84 o 
   0   2   1     3436.04     3203.11     38.12 o 
   1   2   1     1011.87      918.95     10.50 o 
   2   2   1     1413.34     1399.31     14.41 o 
   3   2   1      101.01      106.23      2.04 o 
   4   2   1      230.97      233.27      3.68 o 
   5   2   1       35.93       29.81      1.51 o 
   6   2   1       89.44       84.00      3.22 o 
   7   2   1        1.60        2.60      4.02 o 
   8   2   1       15.05       11.34      4.25 o 
  -8   3   1       42.31       39.66      4.50 o 
  -7   3   1       59.12       45.00      5.91 o 
  -6   3   1      140.54      121.39      5.91 o 
  -5   3   1       53.14       50.94      1.94 o 
  -4   3   1       18.88       15.87      1.09 o 
  -3   3   1      532.51      538.29      6.47 o 
  -2   3   1      161.36      150.66      2.24 o 
  -1   3   1     2812.85     2793.84     27.63 o 
   0   3   1     4394.41     4165.33     49.50 o 
   1   3   1    16645.78    15818.20    154.67 o 
   2   3   1     1980.24     1937.65     26.11 o 
   3   3   1      303.29      303.85      4.55 o 
   4   3   1     1178.01     1140.13     12.65 o 
   5   3   1        3.45        2.92      0.97 o 
   6   3   1       82.34       86.13      5.17 o 
   7   3   1       11.74       12.72      2.83 o 
   8   3   1       14.47       13.87      6.14 o 
  -8   4   1       16.13        8.74      3.01 o 
  -7   4   1       43.12       53.71      4.27 o 
  -6   4   1        0.26       -1.05      0.75 o 
  -5   4   1       77.47       83.78      2.31 o 
  -4   4   1      459.91      463.37      6.09 o 
  -3   4   1        1.36        1.02      0.81 o 
  -2   4   1      324.87      293.86      4.13 o 
  -1   4   1      491.56      444.57      5.47 o 
   0   4   1     1085.34     1137.60     12.62 o 
   1   4   1     5159.37     5039.53     49.47 o 
   2   4   1      100.71      105.32      3.12 o 
   3   4   1     2438.10     2369.58     26.76 o 
   4   4   1      959.74      966.92     12.25 o 
   5   4   1       69.51       61.70      2.24 o 
   6   4   1      203.48      202.37      7.81 o 
   7   4   1        3.53        0.65      3.78 o 
   8   4   1        2.12        0.95      2.34 o 
  -8   5   1        1.11       -0.82      2.49 o 
  -7   5   1      190.92      185.46      7.18 o 
  -6   5   1       52.04       53.55      3.63 o 
  -5   5   1      304.74      317.62      7.71 o 
  -4   5   1        8.28        9.27      0.90 o 
  -3   5   1        1.55        2.49      0.58 o 
  -2   5   1       56.91       68.08      1.92 o 
  -1   5   1      146.91      148.19      2.03 o 
   0   5   1       90.66       75.74      1.28 o 
   1   5   1      192.75      174.08      2.30 o 
   2   5   1      802.29      833.11      8.95 o 
   3   5   1     2765.25     2817.22     31.44 o 
   4   5   1       15.75       17.84      1.43 o 
   5   5   1      565.24      551.00      9.13 o 
   6   5   1      202.03      211.63      8.33 o 
   7   5   1       57.27       50.79      4.77 o 
  -8   6   1        5.51        0.32      3.07 o 
  -7   6   1        3.45        1.56      1.66 o 
  -6   6   1       18.93       17.69      1.92 o 
  -5   6   1      567.56      560.53      9.57 o 
  -4   6   1        0.75        1.33      1.02 o 
  -3   6   1       95.56      103.83      2.33 o 
  -2   6   1     1086.68     1054.46     14.20 o 
  -1   6   1       71.43       76.50      1.70 o 
   0   6   1      150.69      152.46      2.54 o 
   1   6   1     1385.64     1364.49     14.02 o 
   2   6   1      599.10      640.86      7.97 o 
   3   6   1       57.23       54.62      1.66 o 
   5   6   1      217.38      208.83      5.93 o 
   6   6   1       18.85       21.79      3.50 o 
   7   6   1       80.16       69.94      5.68 o 
  -7   7   1        0.78       -0.14      1.71 o 
  -6   7   1        0.12        0.71      1.15 o 
  -5   7   1       77.68       77.71      3.03 o 
  -4   7   1      143.92      144.57      3.88 o 
  -3   7   1     1034.30     1068.19     14.95 o 
  -2   7   1        0.00        0.95      0.75 o 
  -1   7   1      433.24      480.17      5.50 o 
   0   7   1      100.28      101.80      1.74 o 
   1   7   1      557.01      571.47      6.40 o 
   2   7   1      159.59      191.17      3.11 o 
   3   7   1       35.36       29.90      1.30 o 
   4   7   1       81.07       87.50      3.00 o 
   5   7   1       73.16       80.38      3.32 o 
   6   7   1        3.40        5.67      2.34 o 
   7   7   1      108.27       94.22      6.12 o 
  -7   8   1        3.31        1.27      2.64 o 
  -6   8   1        4.26        2.78      1.24 o 
  -5   8   1        0.40       -0.81      0.88 o 
  -4   8   1       35.59       42.34      2.35 o 
  -3   8   1      428.84      486.12      8.05 o 
  -2   8   1      647.28      632.42      9.36 o 
  -1   8   1      348.28      398.74      4.85 o 
   0   8   1       42.47       53.95      1.31 o 
   1   8   1       45.98       43.29      1.13 o 
   2   8   1      130.12      100.86      2.02 o 
   3   8   1        4.61        3.67      1.16 o 
   4   8   1       15.27       16.03      1.47 o 
   5   8   1        2.10        1.51      0.94 o 
   6   8   1        5.97        4.49      2.34 o 
   7   8   1       17.19       16.34      3.34 o 
  -7   9   1        2.92        2.75      1.87 o 
  -6   9   1       13.73       11.38      1.84 o 
  -5   9   1        0.39        1.39      1.30 o 
  -4   9   1      101.53       91.86      3.16 o 
  -3   9   1      133.47      151.91      3.84 o 
  -2   9   1      254.20      271.54      5.03 o 
  -1   9   1     1544.36     1704.68     17.69 o 
   0   9   1      349.40      378.63      4.75 o 
   1   9   1      789.72      931.01     10.20 o 
   2   9   1      166.97      172.06      3.73 o 
   3   9   1       48.87       53.35      3.34 o 
   4   9   1      118.72      126.76      6.48 o 
   5   9   1        3.67        0.95      1.11 o 
   6   9   1        0.23       -1.07      4.02 o 
   7   9   1        0.03        3.34      2.49 o 
  -7  10   1       10.63       15.00      2.93 o 
  -6  10   1       21.79       20.91      2.09 o 
  -5  10   1       30.74       31.55      2.69 o 
  -4  10   1       12.23       12.23      1.52 o 
  -3  10   1        4.51        4.37      1.08 o 
  -2  10   1        4.90        6.95      1.06 o 
  -1  10   1      139.20      137.37      2.32 o 
   0  10   1      126.03      107.85      2.12 o 
   1  10   1     1337.49     1357.61     14.48 o 
   2  10   1        1.34        2.63      0.80 o 
   3  10   1      423.71      444.23     11.73 o 
   4  10   1       38.76       37.39      2.21 o 
   5  10   1       52.22       58.44      2.93 o 
   6  10   1        6.73        6.68      3.31 o 
   7  10   1       18.21       17.75      3.68 o 
  -7  11   1        0.00        3.61      2.08 o 
  -6  11   1        6.75        5.71      1.90 o 
  -5  11   1        0.19       -0.56      1.04 o 
  -4  11   1        6.89        2.69      1.50 o 
  -3  11   1        0.12        0.17      0.80 o 
  -2  11   1       60.68       62.35      2.46 o 
  -1  11   1        0.43        0.19      0.56 o 
   0  11   1      126.50      125.43      2.34 o 
   1  11   1       34.96       37.03      1.84 o 
   2  11   1       19.41       20.89      1.95 o 
   3  11   1      392.58      419.23      7.43 o 
   4  11   1        7.81        5.80      1.30 o 
   5  11   1        8.21        6.40      1.39 o 
   6  11   1        0.30        4.25      2.34 o 
  -6  12   1       43.59       43.69      3.06 o 
  -5  12   1        5.15        5.74      1.50 o 
  -4  12   1        0.75        0.16      1.04 o 
  -3  12   1       34.91       25.55      1.96 o 
  -2  12   1       97.67      100.64      3.04 o 
  -1  12   1       51.05       56.58      2.46 o 
   0  12   1       19.27       14.92      1.06 o 
   1  12   1        0.03       -0.07      0.58 o 
   2  12   1       41.96       44.44      2.16 o 
   3  12   1      173.58      164.98      4.12 o 
   4  12   1       44.07       55.56      2.83 o 
   5  12   1      176.62      178.63      4.93 o 
   6  12   1       30.63       21.73      3.75 o 
  -6  13   1        1.51        0.52      1.43 o 
  -5  13   1        5.52        3.33      1.43 o 
  -4  13   1       23.77       18.19      1.84 o 
  -3  13   1       14.14       15.46      1.68 o 
  -2  13   1        4.64        2.94      0.99 o 
  -1  13   1       29.02       22.78      1.63 o 
   0  13   1      292.37      305.48      7.85 o 
   1  13   1       18.49       22.41      1.63 o 
   2  13   1       45.15       49.93      2.38 o 
   3  13   1       16.26       16.66      1.66 o 
   4  13   1       40.17       34.17      3.18 o 
   5  13   1       23.13       24.37      3.28 o 
   6  13   1        0.06        0.32      2.49 o 
  -5  14   1        0.04       -0.37      1.25 o 
  -4  14   1       32.11       30.63      2.82 o 
  -3  14   1        4.62        4.27      1.22 o 
  -2  14   1        1.84        6.87      1.23 o 
  -1  14   1      156.11      149.44      3.77 o 
   0  14   1       13.44       12.48      3.54 o 
   1  14   1        4.21        4.73      1.77 o 
   2  14   1        2.49        1.97      0.92 o 
   3  14   1        0.97        0.87      0.94 o 
   4  14   1        0.01       -1.10      1.01 o 
   5  14   1        6.20        5.52      2.08 o 
  -5  15   1        2.10        0.71      1.27 o 
  -4  15   1        2.05        2.15      1.22 o 
  -3  15   1       10.21        9.48      1.97 o 
  -2  15   1       14.77       10.49      1.39 o 
  -1  15   1        2.19        3.54      1.34 o 
   0  15   1        0.20        1.76      1.13 o 
   1  15   1       65.81       54.29      4.73 o 
   2  15   1       24.94       22.02      1.87 o 
   3  15   1        8.88        7.97      1.47 o 
   4  15   1        0.46        0.37      1.22 o 
   5  15   1        6.47        5.22      2.08 o 
  -4  16   1        0.03       -0.45      1.16 o 
  -3  16   1       33.83       40.29      2.68 o 
  -2  16   1       30.66       28.78      2.83 o 
  -1  16   1        1.29        0.41      1.13 o 
   0  16   1        2.07        0.47      1.00 o 
   1  16   1        4.40        6.88      1.67 o 
   2  16   1       15.26       23.17      2.79 o 
   3  16   1        0.31        0.52      0.99 o 
   4  16   1        0.95        2.11      1.31 o 
  -4  17   1       21.37       21.47      2.34 o 
  -3  17   1        2.69        1.77      1.22 o 
  -2  17   1        4.28        1.73      1.48 o 
  -1  17   1       18.25       13.65      2.15 o 
   0  17   1        0.01       -0.88      1.18 o 
   1  17   1       34.56       28.97      2.83 o 
   2  17   1        0.02        0.47      1.34 o 
   3  17   1       19.20       17.40      1.92 o 
   4  17   1        6.35        5.20      1.56 o 
  -3  18   1        3.07        5.79      1.92 o 
  -2  18   1       18.95       16.23      2.49 o 
  -1  18   1       25.86       20.89      2.67 o 
   0  18   1        1.50       -0.95      1.34 o 
   1  18   1       21.99       20.22      2.67 o 
   2  18   1        6.65        5.20      1.67 o 
   3  18   1        0.35       -0.71      1.34 o 
  -2  19   1        0.12       -0.63      1.48 o 
  -1  19   1       30.93       24.34      3.01 o 
   0  19   1        3.06        0.47      2.13 o 
   1  19   1        0.07        0.71      1.34 o 
  -7   0   2        0.70       -1.88      1.25 o 
  -6   0   2        0.26        0.52      1.22 o 
  -5   0   2       76.37       77.56      3.18 o 
  -4   0   2       62.81       60.34      2.82 o 
  -3   0   2     1548.92     1580.59     23.73 o 
  -2   0   2       47.54       35.84      1.53 o 
  -1   0   2      739.01      640.86      9.73 o 
   0   0   2      268.59      234.71      3.72 o 
   1   0   2      653.27      564.30     16.54 o 
   2   0   2      925.52      954.57     14.23 o 
   3   0   2       59.20       53.88      1.92 o 
   4   0   2      253.25      246.58      5.33 o 
   5   0   2       84.42       85.62      4.25 o 
   6   0   2       27.38       27.70      3.01 o 
   7   0   2        1.35        7.09      3.31 o 
  -7   1   2        1.00        0.12      1.23 o 
  -6   1   2        0.85        0.53      0.72 o 
  -5   1   2        4.46        2.43      1.20 o 
  -4   1   2       44.52       40.43      1.75 o 
  -3   1   2      344.55      357.22      5.19 o 
  -2   1   2       14.32       10.50      0.74 o 
  -1   1   2     6294.43     6084.07     59.57 o 
   0   1   2      309.94      261.77      3.15 o 
   1   1   2       29.58       29.11      0.70 o 
   2   1   2      787.80      743.32      8.00 o 
   3   1   2      208.18      214.62      3.41 o 
   4   1   2      557.15      558.30      7.59 o 
   5   1   2        0.02       -0.52      0.69 o 
   6   1   2       14.14       12.70      1.99 o 
   7   1   2        0.51        0.95      3.31 o 
  -8   2   2        4.13        4.25      2.34 o 
  -7   2   2        2.35        1.42      1.26 o 
  -6   2   2        4.65        3.22      1.16 o 
  -5   2   2      171.03      189.16      3.59 o 
  -4   2   2        0.95       -0.59      0.54 o 
  -3   2   2       40.58       45.39      2.15 o 
  -2   2   2       26.53       23.54      1.06 o 
  -1   2   2     1448.02     1364.55     63.85 o 
   0   2   2     1027.00     1010.95     11.41 o 
   1   2   2     4936.21     4702.90     50.23 o 
   2   2   2      341.42      330.29      4.35 o 
   3   2   2       27.81       26.57      1.69 o 
   4   2   2      170.68      163.64      3.53 o 
   5   2   2       18.86       18.58      2.75 o 
   6   2   2        5.08        6.41      1.50 o 
   7   2   2        6.09        6.14      2.36 o 
   8   2   2        3.30        0.95      3.78 o 
  -8   3   2        4.10        3.78      2.34 o 
  -7   3   2        6.89        6.03      2.46 o 
  -6   3   2       15.20       19.20      1.97 o 
  -5   3   2        0.00       -0.37      0.64 o 
  -4   3   2        9.56        8.26      0.90 o 
  -3   3   2       71.32       76.35      1.71 o 
  -2   3   2       10.90        7.91      0.76 o 
  -1   3   2      504.49      467.13      5.23 o 
   0   3   2     1198.87     1098.83     25.46 o 
   1   3   2     5222.49     5086.15     54.46 o 
   2   3   2     2685.21     2586.35     25.87 o 
   3   3   2     1563.79     1521.70     16.00 o 
   4   3   2        1.30       -0.10      0.49 o 
   5   3   2      186.94      177.68      3.72 o 
   6   3   2       19.60       22.06      5.43 o 
   7   3   2        3.98        3.05      2.15 o 
  -8   4   2        3.41        3.07      2.67 o 
  -7   4   2        0.19       -1.57      1.04 o 
  -6   4   2       45.58       45.36      2.79 o 
  -5   4   2        0.36        0.52      0.65 o 
  -4   4   2       96.00       92.93      2.14 o 
  -3   4   2      391.45      378.67      4.92 o 
  -2   4   2      133.21      120.94      1.95 o 
  -1   4   2        3.92        2.14      0.27 o 
   0   4   2     1949.16     1535.41    234.95 o 
   1   4   2       11.36       11.81      0.56 o 
   2   4   2       55.78       52.02      1.16 o 
   3   4   2      863.95      882.08      9.78 o 
   4   4   2        9.68        7.58      0.81 o 
   5   4   2      373.96      351.29      7.64 o 
   6   4   2        8.36        9.24      2.34 o 
   7   4   2       48.67       43.31      4.50 o 
  -8   5   2        1.31        0.38      2.49 o 
  -7   5   2        0.08        0.89      1.66 o 
  -6   5   2        0.35        0.06      1.15 o 
  -5   5   2        5.16        5.23      1.19 o 
  -4   5   2       16.02       17.83      1.14 o 
  -3   5   2       64.27       59.28      1.58 o 
  -2   5   2      565.95      574.74      6.53 o 
  -1   5   2      475.34      447.16      5.15 o 
   0   5   2      208.43      198.94      5.06 o 
   1   5   2       21.18       24.39      1.13 o 
   2   5   2       79.71       72.82      1.49 o 
   3   5   2       28.19       31.92      1.12 o 
   4   5   2       69.44       67.92      1.76 o 
   5   5   2       74.02       70.13      3.46 o 
   6   5   2       11.20        7.91      2.49 o 
   7   5   2       50.69       34.00      4.17 o 
  -8   6   2        0.72       -1.89      2.36 o 
  -7   6   2        2.07        0.72      1.35 o 
  -6   6   2        7.45        6.92      1.43 o 
  -5   6   2       39.48       51.19      2.64 o 
  -4   6   2        3.10        2.35      0.90 o 
  -3   6   2      114.70      127.57      2.66 o 
  -2   6   2       37.62       37.62      2.11 o 
  -1   6   2       10.84        8.89      0.51 o 
   0   6   2       70.80       73.38      1.66 o 
   1   6   2       44.03       38.96      1.04 o 
   2   6   2      262.78      254.73      4.09 o 
   3   6   2        0.58       -0.01      0.34 o 
   4   6   2       12.80       15.52      1.43 o 
   5   6   2        0.00       -1.07      1.08 o 
   6   6   2        6.74        4.86      2.27 o 
   7   6   2       54.76       46.21      4.77 o 
  -7   7   2        0.34       -1.26      1.19 o 
  -6   7   2        2.62        2.48      1.19 o 
  -5   7   2       23.43       24.50      2.06 o 
  -4   7   2       77.80       84.72      2.92 o 
  -3   7   2       39.10       42.13      1.51 o 
  -1   7   2        0.00        0.67      0.34 o 
   0   7   2      207.40      243.22      3.27 o 
   1   7   2      557.95      619.82      6.96 o 
   2   7   2      264.13      255.73      3.48 o 
   3   7   2       72.31       70.94      1.87 o 
   4   7   2       12.17       11.82      1.27 o 
   5   7   2      105.37      100.49      4.30 o 
   6   7   2        0.00        0.51      1.92 o 
   7   7   2        2.22        2.36      2.49 o 
  -7   8   2       19.19       18.70      2.73 o 
  -6   8   2       32.07       32.04      3.55 o 
  -5   8   2        2.44        1.69      1.19 o 
  -4   8   2        1.15        2.01      1.09 o 
  -3   8   2       45.31       53.08      2.24 o 
  -2   8   2       34.17       34.76      1.53 o 
  -1   8   2       11.80        8.90      0.56 o 
   0   8   2      355.26      367.31      4.59 o 
   1   8   2       44.45       44.23      1.27 o 
   2   8   2      150.53      156.68      3.76 o 
   3   8   2       73.14       75.43      3.75 o 
   4   8   2       40.43       36.97      2.25 o 
   5   8   2       13.16       16.43      2.53 o 
   6   8   2       12.33       13.04      2.95 o 
   7   8   2       34.84       27.81      4.96 o 
  -7   9   2        0.08       -0.87      1.27 o 
  -6   9   2       17.78       20.63      2.10 o 
  -5   9   2       41.53       38.87      2.54 o 
  -4   9   2        3.45        2.75      1.11 o 
  -3   9   2       18.49       24.78      1.81 o 
  -2   9   2       59.82       61.93      2.16 o 
  -1   9   2      498.62      533.73      6.97 o 
   0   9   2       18.73       22.93      1.05 o 
   1   9   2      149.97      135.04      2.24 o 
   2   9   2      795.28      794.60     11.34 o 
   3   9   2        0.23       -0.17      0.59 o 
   4   9   2        2.94        5.03      1.15 o 
   5   9   2        1.09        1.06      1.16 o 
   6   9   2       20.70       15.60      3.16 o 
   7   9   2        5.70        6.09      4.96 o 
  -7  10   2       10.72       10.29      2.28 o 
  -6  10   2        0.02        0.24      1.18 o 
  -5  10   2       11.88       12.84      1.76 o 
  -4  10   2       19.45       21.15      1.92 o 
  -3  10   2        1.86        3.48      0.99 o 
  -2  10   2        9.15       15.43      1.35 o 
  -1  10   2      281.07      277.53      3.89 o 
   0  10   2       60.45       56.70      1.47 o 
   1  10   2      291.41      296.01      4.01 o 
   2  10   2      126.08      126.46      3.15 o 
   3  10   2        0.77        1.03      0.86 o 
   4  10   2      235.67      232.93      5.13 o 
   5  10   2        9.85        5.67      1.80 o 
   6  10   2        9.56        9.69      3.01 o 
  -7  11   2        6.36        3.82      1.71 o 
  -6  11   2       18.54       15.62      3.08 o 
  -5  11   2        0.76        0.56      1.10 o 
  -4  11   2       20.95       20.81      1.96 o 
  -3  11   2        6.69        7.43      1.28 o 
  -2  11   2        1.32        0.19      0.75 o 
  -1  11   2       74.59       70.32      2.30 o 
   0  11   2        0.25        0.06      0.45 o 
   1  11   2      248.82      254.05      7.78 o 
   2  11   2       92.73      100.34      2.86 o 
   3  11   2        3.55        4.58      1.16 o 
   4  11   2       37.83       42.68      3.27 o 
   5  11   2        4.01        3.37      1.59 o 
   6  11   2        3.52        5.29      2.61 o 
  -6  12   2       14.42       13.19      2.06 o 
  -5  12   2       54.60       52.75      3.09 o 
  -4  12   2       51.40       45.17      2.72 o 
  -3  12   2        8.30        9.45      1.31 o 
  -2  12   2        0.54       -0.71      0.60 o 
  -1  12   2       42.81       46.00      2.25 o 
   0  12   2       23.37       19.77      1.40 o 
   1  12   2        5.97        5.89      0.99 o 
   2  12   2       32.93       38.24      2.05 o 
   3  12   2       80.13       77.68      4.91 o 
   4  12   2       27.17       25.03      2.73 o 
   5  12   2       55.83       53.28      6.04 o 
   6  12   2       61.55       63.37     13.00 o 
  -6  13   2        1.75        1.21      1.50 o 
  -5  13   2       73.46       76.23      3.82 o 
  -4  13   2       29.22       26.09      2.18 o 
  -3  13   2       42.56       37.41      2.66 o 
  -2  13   2        2.60        2.68      0.94 o 
  -1  13   2       16.28       20.07      1.58 o 
   0  13   2        0.08       -0.19      0.79 o 
   1  13   2       52.24       48.03      2.71 o 
   2  13   2       72.20       70.24      2.61 o 
   3  13   2       15.71       16.20      1.71 o 
   4  13   2      247.56      241.84      5.65 o 
   5  13   2        1.80        1.81      1.66 o 
  -5  14   2        4.32        4.63      1.43 o 
  -4  14   2       25.04       23.07      2.14 o 
  -3  14   2      204.69      204.06      8.59 o 
  -2  14   2       79.90       76.30      2.79 o 
  -1  14   2        5.12        4.32      1.16 o 
   0  14   2       77.29       70.81      3.50 o 
   1  14   2       25.05       25.87      2.42 o 
   2  14   2      419.45      418.07     14.05 o 
   3  14   2       32.33       36.33      2.34 o 
   4  14   2        5.72        9.70      1.50 o 
   5  14   2       17.20       20.06      2.81 o 
  -5  15   2        6.42        9.33      2.05 o 
  -4  15   2        1.64       -0.23      1.19 o 
  -3  15   2       74.11       78.21      3.75 o 
  -2  15   2        0.02        0.08      1.57 o 
  -1  15   2      349.72      330.97      9.45 o 
   0  15   2      265.79      271.41     14.18 o 
   1  15   2      172.16      179.63     10.87 o 
   2  15   2       82.25       84.11      5.53 o 
   3  15   2       39.33       46.67      2.64 o 
   4  15   2        1.81        4.22      1.39 o 
   5  15   2       13.14       14.11      2.50 o 
  -4  16   2       10.26        8.27      1.69 o 
  -3  16   2      129.19      129.28      4.13 o 
  -2  16   2      233.95      234.83      6.47 o 
  -1  16   2       10.39        9.19      2.84 o 
   0  16   2      394.42      368.19     22.68 o 
   1  16   2        0.00       -0.47      1.00 o 
   2  16   2        0.28       -1.50      1.00 o 
   3  16   2        1.34        1.11      1.14 o 
   4  16   2        5.65        2.88      1.25 o 
  -4  17   2       53.43       63.04      3.50 o 
  -3  17   2        0.32        2.63      2.16 o 
  -2  17   2      195.87      199.03      7.13 o 
  -1  17   2        2.10        3.10      1.48 o 
   0  17   2       10.42        8.45      1.82 o 
   1  17   2       49.85       43.64      3.50 o 
   2  17   2       17.05       24.18      5.20 o 
   3  17   2       61.94       69.53      6.85 o 
  -3  18   2       10.46        5.93      2.15 o 
  -2  18   2       11.85       11.19      2.15 o 
  -1  18   2       55.84       47.41      3.83 o 
   0  18   2        4.21        6.44      1.89 o 
   1  18   2       32.87       30.68      4.49 o 
   2  18   2       22.06       22.61      2.83 o 
  -2  19   2       40.87       43.66      3.97 o 
  -1  19   2        0.33        0.00      1.34 o 
   0  19   2        2.18        2.55      1.57 o 
   1  19   2       17.26       18.37      2.83 o 
  -8   1   3        3.92        4.47      2.15 o 
  -7   1   3       15.91       13.01      1.84 o 
  -6   1   3        1.17       -0.07      0.73 o 
  -5   1   3       94.82       81.69      2.57 o 
  -4   1   3       59.37       71.63      2.02 o 
  -3   1   3      263.06      255.02      4.27 o 
  -2   1   3      783.18      812.62      9.80 o 
  -1   1   3      320.57      347.25      4.11 o 
   0   1   3     1473.37     1398.85     14.06 o 
   1   1   3        0.02        0.07      0.37 o 
   2   1   3      111.94      115.70      2.10 o 
   3   1   3       78.64       70.15      1.87 o 
   4   1   3        5.30        6.68      0.78 o 
   5   1   3       19.78       15.31      1.87 o 
   6   1   3        0.22       -0.22      1.08 o 
   7   1   3        3.02        0.21      2.36 o 
  -8   2   3        0.01       -0.59      1.71 o 
  -7   2   3       27.87       28.45      2.45 o 
  -6   2   3       19.78       20.95      1.57 o 
  -5   2   3       82.35       88.51      2.37 o 
  -4   2   3      590.31      566.23      7.89 o 
  -3   2   3        6.54        5.80      0.86 o 
  -2   2   3      654.77      633.79      7.90 o 
  -1   2   3      271.14      283.85      3.50 o 
   0   2   3      265.64      242.09      2.95 o 
   1   2   3     4132.64     3961.06     38.97 o 
   2   2   3      133.15      139.87      2.00 o 
   3   2   3      111.37      121.27      2.13 o 
   4   2   3        1.05        0.72      0.53 o 
   5   2   3       24.19       23.86      2.05 o 
   6   2   3       18.24       10.73      5.16 o 
   7   2   3        1.38        3.78      3.31 o 
  -8   3   3        4.30        7.89      3.38 o 
  -7   3   3       22.56       22.06      2.21 o 
  -6   3   3       53.35       50.63      2.87 o 
  -5   3   3       42.26       46.03      1.92 o 
  -4   3   3       82.43       83.87      2.12 o 
  -3   3   3       79.73       79.19      2.11 o 
  -2   3   3     1216.34     1186.24     12.59 o 
  -1   3   3     5698.51     5675.50     61.11 o 
   0   3   3     2028.07     1980.93     21.93 o 
   1   3   3      103.55       96.84      1.61 o 
   2   3   3       44.12       43.33      1.12 o 
   3   3   3       43.93       43.66      1.32 o 
   4   3   3        6.73        9.29      0.90 o 
   5   3   3        0.76        0.86      0.95 o 
   6   3   3        0.28       -0.47      2.84 o 
   7   3   3        0.60       -4.25      2.84 o 
  -8   4   3       33.23       27.29      3.25 o 
  -7   4   3        5.05        6.19      1.69 o 
  -6   4   3        7.48        7.87      1.42 o 
  -5   4   3        0.54        1.86      0.79 o 
  -4   4   3      136.52      127.79      2.61 o 
  -3   4   3      397.30      400.52      5.26 o 
  -2   4   3      104.39      105.09      2.01 o 
  -1   4   3       60.56       48.76      1.13 o 
   0   4   3      576.16      569.53      6.29 o 
   1   4   3     1646.28     1577.88     33.43 o 
   2   4   3      497.26      447.71      5.21 o 
   3   4   3      192.03      214.31      3.12 o 
   4   4   3        6.90        7.00      0.72 o 
   5   4   3        1.69        0.22      1.25 o 
   6   4   3       11.06        7.27      2.15 o 
   7   4   3       11.15        5.20      3.78 o 
  -8   5   3        0.24       -1.19      1.80 o 
  -7   5   3        6.28        2.85      1.50 o 
  -6   5   3       77.84       77.17      4.64 o 
  -5   5   3        9.65        7.82      1.24 o 
  -4   5   3       20.73       22.32      1.13 o 
  -3   5   3      283.65      291.70      4.08 o 
  -2   5   3       43.27       34.88      1.09 o 
  -1   5   3      474.99      439.89      5.18 o 
   0   5   3       65.15       65.15      2.70 o 
   1   5   3     1014.69     1036.89     12.06 o 
   2   5   3      574.43      559.87      6.93 o 
   3   5   3       52.59       50.25      1.31 o 
   4   5   3       12.91       11.57      1.06 o 
   5   5   3       14.44       12.94      2.49 o 
   6   5   3        0.55        0.99      1.82 o 
   7   5   3        0.54       -3.31      3.31 o 
  -8   6   3        1.21        1.85      1.99 o 
  -7   6   3       28.89       33.79      3.96 o 
  -6   6   3       16.10       18.27      2.01 o 
  -5   6   3        2.95        4.14      1.19 o 
  -4   6   3       18.94       16.58      1.58 o 
  -3   6   3      321.77      323.45      4.37 o 
  -2   6   3      558.58      566.19      6.66 o 
  -1   6   3      117.57      116.04      1.96 o 
   0   6   3     1169.68     1212.39     15.51 o 
   1   6   3      105.63      109.50      1.86 o 
   2   6   3      248.80      251.28      4.41 o 
   3   6   3      273.22      282.39      3.87 o 
   4   6   3        0.47        0.47      0.59 o 
   5   6   3       59.66       58.22      4.50 o 
   6   6   3        8.18       10.54      2.61 o 
   7   6   3       22.51       13.23      4.73 o 
  -7   7   3       31.52       33.18      2.79 o 
  -6   7   3        0.01        1.50      1.23 o 
  -5   7   3        3.06        3.82      1.50 o 
  -4   7   3       75.97       67.92      2.58 o 
  -3   7   3      197.93      195.15      3.69 o 
  -2   7   3       85.54       75.15      1.60 o 
  -1   7   3      294.11      316.94      4.09 o 
   0   7   3       35.21       37.21      1.17 o 
   1   7   3       94.57       96.06      1.73 o 
   2   7   3      284.75      288.98      4.57 o 
   3   7   3      124.92      113.83      2.45 o 
   4   7   3        1.33        1.25      1.08 o 
   5   7   3       33.86       39.20      3.83 o 
   6   7   3        7.05        3.45      2.15 o 
   7   7   3        0.67       -3.31      3.31 o 
  -7   8   3       23.30       21.40      2.40 o 
  -6   8   3        0.93       -0.53      1.10 o 
  -5   8   3      246.81      231.90      5.57 o 
  -4   8   3        0.13        0.14      0.83 o 
  -3   8   3       79.64       75.16      3.48 o 
  -2   8   3        0.02        1.26      0.45 o 
  -1   8   3      134.40      125.88      2.22 o 
   0   8   3        2.00        3.27      0.53 o 
   1   8   3       90.35       87.97      1.77 o 
   2   8   3      101.19       92.34      1.87 o 
   3   8   3      107.21      109.18      3.85 o 
   4   8   3       22.72       24.83      2.29 o 
   5   8   3       15.95       14.57      2.67 o 
   6   8   3        6.94        0.71      2.13 o 
   7   8   3        7.82        6.92      2.71 o 
  -7   9   3        0.08       -0.98      1.32 o 
  -6   9   3        1.04       -0.73      1.19 o 
  -5   9   3      163.87      161.82      4.66 o 
  -4   9   3       20.69       24.09      2.06 o 
  -3   9   3      607.62      599.89      9.71 o 
  -2   9   3        5.07        3.15      0.61 o 
  -1   9   3        2.73        2.98      0.54 o 
   0   9   3        0.23        0.08      0.39 o 
   1   9   3        0.36        0.86      0.43 o 
   2   9   3        0.28        1.21      0.62 o 
   3   9   3      155.07      144.07      4.77 o 
   4   9   3       30.76       31.52      3.93 o 
   5   9   3       15.14       12.73      3.31 o 
   6   9   3        1.41        3.56      2.49 o 
  -7  10   3        0.77       -1.33      1.35 o 
  -6  10   3       36.67       36.51      2.88 o 
  -5  10   3       49.91       48.68      2.92 o 
  -4  10   3        3.59        3.27      1.19 o 
  -3  10   3      184.40      184.46      4.45 o 
  -2  10   3      277.44      272.28      5.30 o 
  -1  10   3      103.42      100.57      3.13 o 
   0  10   3       88.12       83.71      2.01 o 
   1  10   3       44.94       46.43      1.73 o 
   2  10   3      131.04      134.63      4.36 o 
   3  10   3       83.84       88.25      2.80 o 
   4  10   3        0.94        0.57      1.87 o 
   5  10   3      130.00      120.30     11.58 o 
   6  10   3       28.70       26.11      3.83 o 
  -7  11   3        9.05        6.26      1.84 o 
  -6  11   3       15.37       17.46      2.20 o 
  -5  11   3        6.75        5.65      1.58 o 
  -4  11   3      238.75      239.13      5.62 o 
  -3  11   3       48.19       49.67      2.48 o 
  -2  11   3       34.15       32.05      1.92 o 
  -1  11   3      320.67      329.91      5.62 o 
   0  11   3        3.75        3.31      0.58 o 
   1  11   3      308.46      342.89      9.62 o 
   2  11   3        2.04        2.14      1.17 o 
   3  11   3      428.12      452.68     11.51 o 
   4  11   3       27.92       30.74      2.70 o 
   5  11   3       14.73       15.41      3.07 o 
   6  11   3       61.96       50.70      4.98 o 
  -6  12   3       11.18        9.32      1.96 o 
  -5  12   3        0.08       -0.52      1.15 o 
  -4  12   3        0.38        0.46      1.08 o 
  -3  12   3        0.22       -0.20      1.09 o 
  -2  12   3      131.36      136.96      3.74 o 
  -1  12   3       53.64       52.55      2.18 o 
   0  12   3       11.78       13.98      1.02 o 
   1  12   3       45.51       45.78      2.25 o 
   2  12   3       73.80       71.20      2.94 o 
   3  12   3        1.88        1.63      0.96 o 
   4  12   3      203.88      210.82      6.29 o 
   5  12   3        0.04        0.55      2.15 o 
   6  12   3        1.42       -0.68      2.27 o 
  -6  13   3        8.39        3.15      1.96 o 
  -5  13   3       14.72       12.14      1.84 o 
  -4  13   3        3.32        0.37      1.19 o 
  -3  13   3        2.02        0.52      0.97 o 
  -2  13   3      104.51      108.95      3.48 o 
  -1  13   3      483.62      493.14      8.20 o 
   0  13   3      229.79      229.56      6.51 o 
   1  13   3      740.69      737.07     21.21 o 
   2  13   3      273.06      275.18      5.66 o 
   3  13   3      178.64      205.92     10.33 o 
   4  13   3       21.01       17.70      2.43 o 
   5  13   3       42.20       35.49      4.50 o 
  -5  14   3       24.79       20.87      2.71 o 
  -4  14   3        5.97        6.37      1.50 o 
  -3  14   3      263.83      258.45      5.90 o 
  -2  14   3       44.66       49.52      4.12 o 
  -1  14   3      352.57      351.81      7.55 o 
   0  14   3       44.03       46.67      2.95 o 
   1  14   3        0.75        1.09      0.86 o 
   2  14   3       17.70       19.06      1.80 o 
   3  14   3       36.86       39.45      2.85 o 
   4  14   3       17.77       22.69      5.91 o 
   5  14   3       20.52       25.99      6.14 o 
  -5  15   3       43.83       46.44      4.37 o 
  -4  15   3       51.44       44.34      2.96 o 
  -3  15   3       53.75       65.90      3.21 o 
  -2  15   3       93.89       92.31      3.80 o 
  -1  15   3       30.35       27.71      2.61 o 
   0  15   3      170.61      168.71      9.45 o 
   1  15   3       25.15       21.57      2.34 o 
   2  15   3        0.08       -0.99      0.88 o 
   3  15   3        0.01       -0.79      0.96 o 
   4  15   3        0.37       -0.59      1.92 o 
  -4  16   3       25.30       32.19      2.86 o 
  -3  16   3        1.82        3.92      1.77 o 
  -2  16   3       91.58       90.60      8.03 o 
  -1  16   3        0.28        0.88      1.13 o 
   0  16   3        1.04        1.42      1.34 o 
   1  16   3        2.15        2.13      1.34 o 
   2  16   3       15.54       15.60      2.34 o 
   3  16   3        1.30        0.26      1.10 o 
   4  16   3        0.86       -1.62      1.38 o 
  -4  17   3       94.00       89.84      3.99 o 
  -3  17   3        0.53       -0.91      1.44 o 
  -2  17   3       39.57       25.90      2.95 o 
  -1  17   3        3.70        1.84      1.48 o 
   0  17   3        9.67       11.66      2.01 o 
   1  17   3       54.17       46.40      4.25 o 
   2  17   3       17.45       17.94      5.67 o 
   3  17   3        3.46        4.14      1.53 o 
  -3  18   3       11.24       11.57      2.60 o 
  -2  18   3       36.77       31.04      3.29 o 
  -1  18   3       52.78       53.88      4.49 o 
   0  18   3        1.77        0.89      1.22 o 
   1  18   3        1.03        0.95      1.34 o 
   2  18   3        7.71        8.11      2.01 o 
  -1  19   3        2.73        2.60      1.67 o 
   0  19   3       63.50       57.59      4.50 o 
  -8   0   4       85.22       84.12      7.09 o 
  -7   0   4        4.56        4.27      1.59 o 
  -6   0   4      268.79      256.34      7.31 o 
  -5   0   4       81.90       86.52      3.57 o 
  -4   0   4       62.76       63.64      2.75 o 
  -3   0   4      493.14      547.82      9.64 o 
  -2   0   4     2033.99     1998.26     29.19 o 
  -1   0   4     1977.71     1947.08     28.00 o 
   0   0   4       97.13      109.41      2.43 o 
   1   0   4        3.22        1.98      0.79 o 
   2   0   4      300.78      336.45      7.66 o 
   3   0   4     1554.47     1423.19     21.14 o 
   4   0   4      120.01      109.52      4.31 o 
   5   0   4       29.47       28.94      2.95 o 
   6   0   4        0.17        0.47      1.57 o 
   7   0   4       25.90       31.19      5.67 o 
  -8   1   4        0.04        1.75      2.71 o 
  -7   1   4        7.36        6.94      2.33 o 
  -6   1   4       66.22       68.03      2.45 o 
  -5   1   4       25.19       27.38      1.56 o 
  -4   1   4     1287.21     1297.92     16.02 o 
  -3   1   4       17.75       14.07      1.00 o 
  -2   1   4      388.82      371.74      4.75 o 
  -1   1   4       15.70       15.54      0.77 o 
   0   1   4      149.82      117.31      1.81 o 
   1   1   4     2436.65     2402.57     26.54 o 
   2   1   4      145.25      140.73      2.31 o 
   3   1   4       50.04       50.48      1.47 o 
   4   1   4       42.96       43.16      2.09 o 
   5   1   4       25.08       25.79      1.96 o 
   6   1   4       30.43       30.58      2.24 o 
   7   1   4       18.63       14.73      3.07 o 
  -8   2   4        0.77        2.00      1.52 o 
  -7   2   4        5.40        5.16      1.47 o 
  -6   2   4        3.96        2.64      0.93 o 
  -5   2   4        0.07       -0.94      0.63 o 
  -4   2   4        1.34        1.96      0.85 o 
  -3   2   4       58.31       65.69      1.92 o 
  -2   2   4      200.89      195.13      3.01 o 
  -1   2   4      308.05      307.97      3.88 o 
   0   2   4     1034.89     1032.46     10.79 o 
   1   2   4       79.59       68.12      1.21 o 
   2   2   4       52.61       57.25      1.42 o 
   3   2   4      281.87      271.44      3.64 o 
   4   2   4       49.99       49.82      2.16 o 
   5   2   4       86.38       79.79      2.92 o 
   6   2   4        6.89       11.37      2.90 o 
   7   2   4       30.89       26.74      5.91 o 
  -8   3   4        7.86        8.95      1.87 o 
  -7   3   4       46.10       41.33      2.87 o 
  -6   3   4      168.82      176.14      4.83 o 
  -5   3   4       91.57       99.01      2.87 o 
  -4   3   4      372.59      392.81      5.79 o 
  -3   3   4        2.42        4.21      0.60 o 
  -2   3   4     1890.93     1975.51     22.43 o 
  -1   3   4      489.55      500.90      6.38 o 
   0   3   4      144.22      113.32      1.81 o 
   1   3   4       62.42       51.23      1.10 o 
   2   3   4     1316.73     1307.45     13.59 o 
   3   3   4      276.73      275.36      5.42 o 
   4   3   4      259.61      263.01      7.38 o 
   5   3   4      162.27      157.08      6.85 o 
   6   3   4       11.18       11.23      2.49 o 
   7   3   4        4.01        5.20      2.34 o 
  -8   4   4       27.41       25.82      2.64 o 
  -7   4   4       10.23        9.39      2.39 o 
  -6   4   4       47.25       48.98      2.95 o 
  -5   4   4       74.92       66.86      2.54 o 
  -4   4   4        4.43        3.95      0.75 o 
  -3   4   4      843.55      868.33     10.04 o 
  -2   4   4      210.51      217.70      3.23 o 
  -1   4   4        0.54        0.17      0.45 o 
   0   4   4     2423.62     2433.18     27.08 o 
   1   4   4        3.05        2.07      0.60 o 
   2   4   4      409.74      410.13      5.35 o 
   3   4   4      157.24      154.11      2.48 o 
   4   4   4       23.43       24.46      1.59 o 
   5   4   4        2.84        1.65      1.31 o 
   6   4   4       14.37       11.53      2.49 o 
   7   4   4        0.02       -0.91      1.92 o 
  -8   5   4       21.38       20.33      2.46 o 
  -7   5   4        1.11        1.23      1.43 o 
  -6   5   4        0.59        1.42      1.11 o 
  -5   5   4       18.73       23.79      1.94 o 
  -4   5   4        0.02       -0.84      0.61 o 
  -3   5   4        5.13        5.40      0.62 o 
  -2   5   4      133.30      139.13      2.33 o 
  -1   5   4       41.51       43.38      1.34 o 
   0   5   4        1.64        1.17      0.41 o 
   1   5   4     1245.48     1312.24     15.01 o 
   2   5   4      154.16      151.01      2.32 o 
   3   5   4      168.00      202.92      3.04 o 
   4   5   4       69.44       66.02      2.34 o 
   5   5   4       39.67       41.33      3.83 o 
   6   5   4        5.32        3.65      2.60 o 
   7   5   4        5.35        3.44      2.36 o 
  -8   6   4       16.75       22.41      2.88 o 
  -7   6   4       10.93       14.08      2.50 o 
  -6   6   4        6.20        7.72      1.91 o 
  -5   6   4        4.16        3.81      1.53 o 
  -4   6   4      113.32      123.55      3.06 o 
  -3   6   4        7.41        8.17      0.82 o 
  -2   6   4      415.45      431.49      5.43 o 
  -1   6   4      847.08      926.21     10.15 o 
   0   6   4      192.78      198.02      2.89 o 
   1   6   4      256.05      273.42      4.11 o 
   2   6   4       11.44       13.86      0.79 o 
   3   6   4        3.21        1.87      0.51 o 
   4   6   4        0.30        1.45      1.16 o 
   5   6   4        1.41        1.65      1.67 o 
   6   6   4        0.14       -1.65      1.67 o 
   7   6   4        0.18        1.57      2.61 o 
  -7   7   4       41.77       48.44      3.27 o 
  -6   7   4        1.60        2.36      1.28 o 
  -5   7   4       83.06       85.86      3.31 o 
  -4   7   4       55.86       58.92      3.09 o 
  -3   7   4      481.88      491.42      6.28 o 
  -2   7   4       30.59       29.33      1.09 o 
  -1   7   4     1425.76     1481.12     15.64 o 
   0   7   4     1102.10     1155.91     13.56 o 
   1   7   4      132.60      132.99      2.25 o 
   2   7   4     1085.32     1099.97     11.93 o 
   3   7   4      163.85      163.38      3.27 o 
   4   7   4       28.06       32.09      3.29 o 
   5   7   4       63.66       67.02      5.17 o 
   6   7   4        5.78        5.89      2.49 o 
   7   7   4       89.12      101.61      6.92 o 
  -7   8   4        3.44        5.00      1.98 o 
  -6   8   4      147.28      154.76      4.75 o 
  -5   8   4        2.47        3.97      1.32 o 
  -4   8   4       23.06       26.49      2.11 o 
  -3   8   4      197.72      216.88      4.80 o 
  -2   8   4      126.34      136.57      2.98 o 
  -1   8   4       34.94       44.74      1.34 o 
   0   8   4      222.33      196.75     23.90 o 
   1   8   4       55.23       65.91      1.54 o 
   2   8   4      261.74      289.61      4.43 o 
   3   8   4       14.44       12.05      1.22 o 
   4   8   4      148.86      154.29      6.51 o 
   5   8   4       58.10       65.40      5.17 o 
   6   8   4        2.44        2.50      2.36 o 
  -7   9   4       19.07       20.60      2.34 o 
  -6   9   4       87.07       89.19      3.78 o 
  -5   9   4      241.79      237.31      5.87 o 
  -4   9   4      318.95      325.76     10.30 o 
  -3   9   4      213.65      221.74      4.98 o 
  -2   9   4      339.87      335.48      5.81 o 
  -1   9   4       59.74       56.24      1.56 o 
   0   9   4        6.63        7.16      0.79 o 
   1   9   4       12.76       10.58      0.78 o 
   2   9   4       64.78       72.97      1.95 o 
   3   9   4       78.04       80.05      2.95 o 
   4   9   4      110.12      120.92     11.58 o 
   5   9   4      159.20      162.95      7.18 o 
   6   9   4      121.76      126.60      6.84 o 
  -7  10   4       30.76       27.73      3.48 o 
  -6  10   4        1.69        0.99      1.51 o 
  -5  10   4        9.50        9.63      1.68 o 
  -4  10   4        3.55        3.25      1.23 o 
  -3  10   4       13.85       15.03      1.58 o 
  -2  10   4       29.03       29.84      1.87 o 
  -1  10   4        7.68        5.29      0.65 o 
   0  10   4      131.97      135.24      2.78 o 
   1  10   4       56.75       53.37      1.51 o 
   2  10   4       56.35       60.41      2.15 o 
   3  10   4      433.14      454.55      9.11 o 
   4  10   4      160.35      164.04      7.18 o 
   5  10   4       33.57       29.77      3.97 o 
   6  10   4       45.75       47.63      4.98 o 
  -7  11   4       10.87       13.65      2.29 o 
  -6  11   4       56.14       51.07      5.18 o 
  -5  11   4        4.49        5.52      1.84 o 
  -4  11   4      181.11      159.10      4.51 o 
  -3  11   4       73.00       75.94      2.92 o 
  -2  11   4        0.59        0.41      0.80 o 
  -1  11   4       64.03       61.85      3.69 o 
   0  11   4       22.63       19.78      1.14 o 
   1  11   4      552.88      528.55      8.36 o 
   2  11   4      189.33      193.20      4.29 o 
   3  11   4       27.00       36.65      2.18 o 
   4  11   4      191.45      203.65     10.63 o 
   5  11   4       10.19        9.07      2.61 o 
   6  11   4       16.53       17.94      3.63 o 
  -6  12   4       15.33       15.49      2.20 o 
  -5  12   4       10.45        7.38      1.77 o 
  -4  12   4       20.15       22.72      2.16 o 
  -3  12   4       31.98       34.97      2.35 o 
  -2  12   4        8.50        7.25      1.24 o 
  -1  12   4        6.12        3.58      1.02 o 
   0  12   4      447.01      438.83      6.38 o 
   1  12   4        1.14        2.65      0.90 o 
   2  12   4      999.88     1045.10     16.85 o 
   3  12   4      119.83      134.17      3.74 o 
   4  12   4      303.37      231.66     83.18 o 
   5  12   4        0.99        1.38      2.15 o 
  -6  13   4        2.11        2.87      1.63 o 
  -5  13   4        1.29        0.63      1.36 o 
  -4  13   4        4.47        7.53      1.78 o 
  -3  13   4       25.23       25.35      2.48 o 
  -2  13   4      810.69      824.43     17.19 o 
  -1  13   4      583.56      568.40      9.25 o 
   0  13   4     1290.92     1327.16     20.54 o 
   1  13   4        9.24       12.22      1.39 o 
   2  13   4      437.65      462.97      8.08 o 
   3  13   4       92.02       83.37      4.28 o 
   4  13   4       20.37       20.55      3.29 o 
   5  13   4       39.75       41.99      4.50 o 
  -5  14   4        0.40       -0.49      1.36 o 
  -4  14   4      196.84      213.26     10.06 o 
  -3  14   4      155.25      169.48      6.12 o 
  -2  14   4      477.66      506.89      8.92 o 
  -1  14   4       15.32       16.34      2.27 o 
   0  14   4      170.17      182.61      7.33 o 
   1  14   4      100.81      100.97      4.16 o 
   2  14   4        7.48       10.72      1.43 o 
   3  14   4        0.40       -0.58      1.25 o 
   4  14   4        0.76        1.93      2.00 o 
  -5  15   4       80.36       81.30      4.04 o 
  -4  15   4      289.05      314.79     10.16 o 
  -3  15   4       65.20       55.53      4.51 o 
  -2  15   4      226.86      224.66      8.39 o 
  -1  15   4       29.52       28.22      2.61 o 
   0  15   4      111.33      110.62      4.64 o 
   1  15   4      226.91      212.01     15.36 o 
   2  15   4        6.82        4.62      1.19 o 
   3  15   4       79.13       87.04      4.20 o 
   4  15   4       56.61       59.62      5.67 o 
  -4  16   4       98.15       99.85      3.94 o 
  -3  16   4       50.11       49.76      3.07 o 
  -2  16   4        9.53        9.93      1.92 o 
  -1  16   4       38.89       44.62      3.63 o 
   0  16   4       47.34       51.33      6.85 o 
   1  16   4       66.03       75.59      4.02 o 
   2  16   4       24.06       19.44      2.08 o 
   3  16   4        5.80        7.45      1.98 o 
  -4  17   4        4.32        3.36      1.80 o 
  -3  17   4       26.57       27.75      3.29 o 
  -2  17   4       10.45        6.18      1.92 o 
  -1  17   4      107.80      109.11      5.11 o 
   0  17   4        6.33        5.20      1.82 o 
   1  17   4       12.37       12.58      3.54 o 
   2  17   4       24.64       34.75      3.34 o 
   3  17   4        3.47        3.27      1.82 o 
  -2  18   4        0.59        1.21      1.48 o 
  -1  18   4       33.82       31.95      3.29 o 
   0  18   4       11.83       10.96      2.15 o 
   1  18   4       36.32       46.03      7.33 o 
   2  18   4        6.39        9.87      2.15 o 
  -8   1   5       48.11       42.46      4.77 o 
  -7   1   5        0.01       -0.30      0.98 o 
  -6   1   5      318.80      326.79      6.17 o 
  -5   1   5        6.03        7.78      1.05 o 
  -4   1   5      876.30      946.46     11.25 o 
  -3   1   5       11.36       16.77      1.08 o 
  -2   1   5     1478.30     1611.13     17.03 o 
  -1   1   5       27.00       23.89      1.02 o 
   0   1   5     1411.95     1472.80     15.19 o 
   1   1   5       23.78       25.52      0.88 o 
   2   1   5       36.64       33.92      1.47 o 
   3   1   5      111.79      114.74      3.98 o 
   4   1   5       65.09       62.51      2.40 o 
   5   1   5      190.42      191.20      4.73 o 
   6   1   5       83.80       70.52      3.24 o 
   7   1   5       50.72       43.32      4.19 o 
  -8   2   5        9.15        6.76      1.92 o 
  -7   2   5       27.06       31.72      3.62 o 
  -6   2   5        0.66       -0.05      0.85 o 
  -5   2   5        0.26        0.27      0.65 o 
  -4   2   5      185.92      198.06      4.07 o 
  -3   2   5       22.92       27.02      1.28 o 
  -2   2   5      419.10      480.50      6.00 o 
  -1   2   5        0.50        2.48      0.51 o 
   0   2   5      958.31     1007.03     10.69 o 
   1   2   5     1320.17     1429.28     14.71 o 
   2   2   5     1152.98     1202.68     14.15 o 
   3   2   5     1167.47     1187.48     16.52 o 
   4   2   5      254.45      248.65      5.22 o 
   5   2   5      163.03      154.72      4.22 o 
   6   2   5       22.32       20.68      2.54 o 
   7   2   5        0.02       -0.08      1.92 o 
  -8   3   5       30.34       31.41      3.41 o 
  -7   3   5       84.85      100.23      4.04 o 
  -6   3   5       14.91       16.21      1.67 o 
  -5   3   5      166.08      167.02      3.45 o 
  -4   3   5      139.60      137.29      3.07 o 
  -3   3   5       30.29       28.58      1.44 o 
  -2   3   5      238.01      258.48      3.71 o 
  -1   3   5      791.95      905.75      9.93 o 
   0   3   5      315.64      319.46      4.00 o 
   1   3   5     2783.85     2997.78     30.01 o 
   2   3   5      230.87      220.29      3.53 o 
   3   3   5      534.62      553.44      8.76 o 
   4   3   5       55.32       53.20      2.32 o 
   5   3   5        5.20        4.06      1.19 o 
   6   3   5        0.45        1.38      1.92 o 
   7   3   5        0.17       -1.97      1.92 o 
  -8   4   5        0.86        0.94      1.56 o 
  -7   4   5        4.93        4.25      1.58 o 
  -6   4   5        2.58        4.73      1.42 o 
  -5   4   5      151.51      158.10      3.29 o 
  -4   4   5       17.10       16.56      1.73 o 
  -3   4   5      660.18      718.31      8.63 o 
  -2   4   5     2072.83     2167.89     24.67 o 
  -1   4   5     3286.14     3579.11     35.92 o 
   0   4   5     3395.31     3640.70     47.59 o 
   1   4   5     1483.55     1597.45     16.54 o 
   2   4   5      727.09      791.18      8.76 o 
   3   4   5       27.09       27.07      1.55 o 
   4   4   5      100.75      105.26      4.28 o 
   5   4   5        0.23        1.42      1.25 o 
   6   4   5        5.12        7.43      2.27 o 
   7   4   5        2.11        3.50      2.36 o 
  -8   5   5        2.29        3.70      1.83 o 
  -7   5   5       90.82      103.77      5.04 o 
  -6   5   5        9.40       13.56      1.82 o 
  -5   5   5       21.97       21.19      1.96 o 
  -4   5   5      146.70      147.41      2.96 o 
  -3   5   5      121.90      110.70      2.31 o 
  -2   5   5      427.00      451.23      5.80 o 
  -1   5   5     1320.43     1423.29     15.10 o 
   0   5   5        2.53        2.94      0.49 o 
   1   5   5       74.68       98.99      1.85 o 
   2   5   5       23.28       28.81      1.23 o 
   3   5   5        1.81        3.15      0.77 o 
   4   5   5       39.40       43.65      3.38 o 
   5   5   5        0.08        0.05      1.48 o 
   6   5   5        0.00       -0.91      1.92 o 
   7   5   5       14.10       14.68      3.54 o 
  -8   6   5        0.94        0.84      1.92 o 
  -7   6   5       30.94       35.88      3.36 o 
  -6   6   5        9.15        9.72      1.76 o 
  -5   6   5        0.64        3.10      1.23 o 
  -4   6   5      189.94      187.01      4.51 o 
  -3   6   5     1065.29     1088.71     12.34 o 
  -2   6   5       39.82       37.53      1.39 o 
  -1   6   5      374.14      424.23     11.92 o 
   0   6   5      218.43      221.61      3.26 o 
   1   6   5      239.52      213.57      3.40 o 
   2   6   5      164.34      168.11      2.67 o 
   3   6   5       75.25       67.00      1.91 o 
   4   6   5      112.73      104.61      3.96 o 
   5   6   5        0.58        0.00      1.89 o 
   6   6   5       35.74       38.26      4.31 o 
  -7   7   5       87.76       85.18      3.98 o 
  -6   7   5       61.44       62.79      3.59 o 
  -5   7   5      952.09      938.17     14.69 o 
  -4   7   5        6.50        8.85      1.36 o 
  -3   7   5      967.84      955.94     11.11 o 
  -2   7   5       43.03       53.39      1.58 o 
  -1   7   5      537.60      545.76      7.39 o 
   0   7   5        9.73       11.60      0.80 o 
   1   7   5       84.18       87.21      4.56 o 
   2   7   5      117.27      119.92      2.23 o 
   3   7   5       42.93       40.42      1.93 o 
   4   7   5       56.82       62.50      4.43 o 
   5   7   5      248.28      248.61      9.00 o 
   6   7   5       46.73       40.65      4.43 o 
  -7   8   5       93.11       93.99      4.43 o 
  -6   8   5       58.46       61.60      7.37 o 
  -5   8   5       17.90       18.90      2.06 o 
  -4   8   5        3.24        3.81      1.36 o 
  -3   8   5      637.41      613.42      8.66 o 
  -2   8   5        4.94        3.10      0.58 o 
  -1   8   5      335.56      338.28      4.79 o 
   0   8   5      159.34      149.50      3.49 o 
   1   8   5      296.46      301.35      4.17 o 
   2   8   5        0.80        0.69      0.67 o 
   3   8   5      364.96      412.17      9.70 o 
   4   8   5        0.43        1.52      1.48 o 
   5   8   5      240.64      254.66     18.67 o 
   6   8   5        2.54        0.61      2.27 o 
  -7   9   5        1.61        1.29      1.56 o 
  -6   9   5       75.94       89.56      4.03 o 
  -5   9   5        3.45        1.82      1.35 o 
  -4   9   5       15.79       18.96      2.11 o 
  -3   9   5       10.18        7.23      2.05 o 
  -2   9   5      276.00      279.70      4.75 o 
  -1   9   5     1203.17     1160.96     12.85 o 
   0   9   5       67.01       67.51      1.88 o 
   1   9   5      495.22      491.57      6.21 o 
   2   9   5       67.00       65.03      4.45 o 
   3   9   5      455.69      475.31      9.64 o 
   4   9   5       76.27       86.26      5.45 o 
   5   9   5       22.58       21.74      3.50 o 
   6   9   5       10.83       11.42      3.16 o 
  -7  10   5       63.59       54.94      3.64 o 
  -6  10   5       72.58       75.18      3.79 o 
  -5  10   5       16.79       20.02      2.13 o 
  -4  10   5      134.60      132.81      4.08 o 
  -3  10   5       46.63       55.00      2.84 o 
  -2  10   5        0.09       -0.97      0.65 o 
  -1  10   5      121.93      137.89      2.67 o 
   0  10   5       11.50        9.87      0.99 o 
   1  10   5      277.20      274.15      4.52 o 
   2  10   5       81.42       75.73      2.50 o 
   3  10   5      342.90      331.85      7.64 o 
   4  10   5        3.72        4.18      2.15 o 
   5  10   5        3.04        1.89      2.27 o 
   6  10   5       16.11       22.54      3.97 o 
  -6  11   5        5.15        3.40      1.52 o 
  -5  11   5      123.01      122.10      4.27 o 
  -4  11   5      397.53      393.50      7.97 o 
  -3  11   5       56.20       56.13      2.83 o 
  -2  11   5      267.00      262.50      5.52 o 
  -1  11   5      516.43      506.68      7.19 o 
   0  11   5      271.47      265.15      5.77 o 
   1  11   5     1043.42     1029.04     12.86 o 
   2  11   5        3.79        2.52      0.88 o 
   3  11   5        2.44        1.67      1.14 o 
   4  11   5       43.80       36.23      5.91 o 
   5  11   5       17.17        8.65      2.83 o 
  -6  12   5       11.65       15.74      2.46 o 
  -5  12   5      249.90      245.74      6.33 o 
  -4  12   5        3.06        4.75      1.36 o 
  -3  12   5      832.90      837.09     13.20 o 
  -2  12   5      202.55      192.30      4.70 o 
  -1  12   5      514.30      503.03     19.46 o 
   0  12   5      146.77      146.33      3.11 o 
   1  12   5        6.45        3.87      0.92 o 
   2  12   5      337.62      328.23      6.25 o 
   3  12   5      223.11      226.88      8.14 o 
   4  12   5       51.10       52.68      4.77 o 
   5  12   5        0.57        3.50      2.60 o 
  -6  13   5        3.30        2.65      1.63 o 
  -5  13   5        4.36        6.69      1.71 o 
  -4  13   5        0.36        1.07      1.49 o 
  -3  13   5       10.51        7.81      1.58 o 
  -2  13   5       69.79       67.51      2.83 o 
  -1  13   5       75.53       80.58      4.02 o 
   0  13   5       15.43       14.90      1.53 o 
   1  13   5       89.76       95.02      3.10 o 
   2  13   5        0.44        0.67      0.92 o 
   3  13   5       28.94       29.81      2.62 o 
   4  13   5        3.58        4.54      2.36 o 
   5  13   5       40.07       41.72      4.84 o 
  -5  14   5      104.07      101.82      4.17 o 
  -4  14   5       11.62       10.34      2.08 o 
  -3  14   5      195.91      181.02      4.95 o 
  -2  14   5       35.77       33.98      2.40 o 
  -1  14   5      114.50      111.64      5.43 o 
   0  14   5      382.59      372.96     11.82 o 
   1  14   5       47.44       44.20      2.73 o 
   2  14   5      183.09      178.41      4.46 o 
   3  14   5        0.46        2.26      1.38 o 
   4  14   5       27.29       27.29      3.97 o 
  -5  15   5       45.78       41.83      3.13 o 
  -4  15   5       25.33       26.28      2.66 o 
  -3  15   5       11.79        7.66      1.57 o 
  -2  15   5       46.69       42.99      4.01 o 
  -1  15   5       80.43       76.19      3.97 o 
   0  15   5        0.02        0.68      1.13 o 
   1  15   5      112.98      114.71      4.84 o 
   2  15   5      145.03      144.55      4.15 o 
   3  15   5        2.04        0.24      1.39 o 
   4  15   5       63.80       66.29      5.78 o 
  -4  16   5       15.61       15.15      2.09 o 
  -3  16   5        1.42        1.23      1.30 o 
  -2  16   5        0.04        0.47      2.13 o 
  -1  16   5       32.17       28.76      2.95 o 
   0  16   5        0.10       -1.01      1.13 o 
   1  16   5       88.66       92.99      4.50 o 
   2  16   5        6.81        5.28      4.02 o 
   3  16   5      161.91      160.40      5.95 o 
  -3  17   5       53.10       47.22     10.63 o 
  -2  17   5        8.53        8.25      2.13 o 
  -1  17   5        1.07        1.18      1.65 o 
   0  17   5        0.46       -0.14      1.13 o 
   1  17   5       14.93       21.78      2.67 o 
   2  17   5        3.33        4.25      2.36 o 
  -2  18   5       39.16       43.99      4.09 o 
  -1  18   5        0.27       -0.79      1.65 o 
   0  18   5        0.61       -0.37      1.48 o 
   1  18   5       53.44       47.43      3.97 o 
  -8   0   6       23.54       23.63      5.20 o 
  -7   0   6        0.52       -0.50      1.53 o 
  -6   0   6      335.88      358.95      8.43 o 
  -5   0   6      372.09      353.63      8.77 o 
  -4   0   6      333.70      355.69      7.63 o 
  -3   0   6     2350.61     2330.78     59.95 o 
  -2   0   6       29.95       39.84      1.80 o 
  -1   0   6       36.38       52.25      2.39 o 
   0   0   6      117.87      110.42      4.05 o 
   1   0   6        5.90        3.47      1.08 o 
   2   0   6      702.78      726.99     15.18 o 
   3   0   6       28.22       27.27      2.36 o 
   4   0   6      516.40      510.79     12.31 o 
   5   0   6       18.18       22.50      2.95 o 
   6   0   6        0.78        0.21      1.82 o 
   7   0   6        1.81       -1.42      3.31 o 
  -8   1   6       10.39        8.63      2.15 o 
  -7   1   6       29.14       27.54      2.44 o 
  -6   1   6        9.43        7.29      1.24 o 
  -5   1   6      111.38      111.01      2.85 o 
  -4   1   6      177.48      183.13      3.77 o 
  -3   1   6      309.78      308.38      4.58 o 
  -2   1   6       30.19       29.91      1.22 o 
  -1   1   6     1521.06     1564.98     16.45 o 
   0   1   6      198.46      243.39      3.38 o 
   1   1   6       80.83       86.97      1.51 o 
   2   1   6      347.04      339.73      5.89 o 
   3   1   6       52.59       49.74      2.09 o 
   4   1   6       35.28       34.38      2.09 o 
   5   1   6        0.35       -1.02      0.99 o 
   6   1   6       87.15       91.33      3.45 o 
  -8   2   6       33.57       32.73      3.36 o 
  -7   2   6        0.17        3.45      1.59 o 
  -6   2   6        1.12        1.59      0.92 o 
  -5   2   6       84.75       91.46      2.89 o 
  -4   2   6       99.08      104.60      2.79 o 
  -3   2   6      263.18      254.49      4.54 o 
  -2   2   6      381.91      400.43      5.33 o 
  -1   2   6      534.30      514.58      6.26 o 
   0   2   6      473.75      507.13      6.03 o 
   1   2   6      132.13      132.85      2.10 o 
   2   2   6        1.58        2.07      0.68 o 
   3   2   6        2.83        1.59      0.83 o 
   4   2   6       47.83       48.65      2.80 o 
   5   2   6       33.18       31.36      2.24 o 
   6   2   6        0.01        0.77      1.53 o 
  -8   3   6        8.55        5.13      1.80 o 
  -7   3   6        0.02        0.36      1.22 o 
  -6   3   6        5.53        7.47      1.52 o 
  -5   3   6        7.30        6.91      1.20 o 
  -4   3   6       20.35       15.90      1.19 o 
  -3   3   6      173.18      178.16      3.15 o 
  -2   3   6     1011.77     1068.88     11.95 o 
  -1   3   6       89.94      109.19      2.11 o 
   0   3   6      545.43      623.76      7.67 o 
   1   3   6      293.26      287.58      3.76 o 
   2   3   6       81.04       77.59      1.82 o 
   3   3   6       28.39       25.26      1.71 o 
   4   3   6       39.73       54.61      2.34 o 
   5   3   6        6.01        7.71      1.39 o 
   6   3   6        4.55        1.73      1.92 o 
  -8   4   6       22.56       21.09      2.57 o 
  -7   4   6       11.00        8.76      1.82 o 
  -6   4   6       22.61       24.09      2.24 o 
  -5   4   6       81.62       80.13      2.39 o 
  -4   4   6       66.78       67.72      2.00 o 
  -3   4   6      638.07      700.33      9.43 o 
  -2   4   6      503.51      510.94      6.48 o 
  -1   4   6      902.03      964.58     10.70 o 
   0   4   6      856.59      908.97     10.05 o 
   1   4   6        7.30        5.76      0.53 o 
   2   4   6      408.95      449.41      6.31 o 
   3   4   6      223.98      225.83      4.65 o 
   4   4   6       36.64       36.59      2.09 o 
   5   4   6        0.30        0.35      1.21 o 
   6   4   6        8.39       12.25      2.83 o 
  -8   5   6       55.60       52.17      4.02 o 
  -7   5   6        3.25        3.30      1.49 o 
  -6   5   6      284.98      269.40      6.48 o 
  -5   5   6        1.30        2.68      1.15 o 
  -4   5   6      921.85      903.99     10.96 o 
  -3   5   6      152.53      173.43      3.16 o 
  -2   5   6       24.94       27.05      1.26 o 
  -1   5   6     1457.60     1585.99     16.83 o 
   0   5   6       42.61       45.55      1.31 o 
   1   5   6     1078.15     1140.34     12.30 o 
   2   5   6       87.97       87.26      2.10 o 
   3   5   6        0.64        1.04      1.87 o 
   4   5   6       43.15       59.87      4.09 o 
   5   5   6       60.04       67.74      6.62 o 
   6   5   6       38.37       37.11      5.91 o 
  -7   6   6       62.74       62.86      3.69 o 
  -6   6   6        5.86        8.66      1.63 o 
  -5   6   6        8.01        7.69      1.71 o 
  -4   6   6       91.33       90.28      3.12 o 
  -3   6   6      154.32      153.21      2.96 o 
  -2   6   6      741.44      772.57     10.04 o 
  -1   6   6       19.35       27.83      1.21 o 
   0   6   6       24.32       29.00      1.34 o 
   1   6   6      419.78      433.41      5.53 o 
   2   6   6       39.53       36.88      3.07 o 
   3   6   6      313.64      328.39      6.11 o 
   4   6   6       11.21        9.93      1.71 o 
   5   6   6        0.72        1.50      1.82 o 
   6   6   6        0.66        1.35      2.36 o 
  -7   7   6      106.19      105.52      4.46 o 
  -6   7   6       64.82       64.51      4.37 o 
  -5   7   6      314.26      319.04      9.03 o 
  -4   7   6      149.87      143.78      4.12 o 
  -3   7   6      145.34      152.58      2.99 o 
  -2   7   6      320.68      334.00      4.82 o 
  -1   7   6        1.10        0.55      0.53 o 
   0   7   6      319.78      335.94      4.55 o 
   1   7   6       55.28       60.38      1.61 o 
   2   7   6      138.88      149.66      3.03 o 
   3   7   6       73.78       80.15      3.52 o 
   4   7   6      174.95      165.42      6.80 o 
   5   7   6       81.75       83.96      5.56 o 
   6   7   6        0.72       -2.60      1.92 o 
  -7   8   6       41.00       44.05      3.23 o 
  -6   8   6       29.37       36.07      2.79 o 
  -5   8   6       56.90       58.90      3.80 o 
  -4   8   6       67.45       70.86      3.05 o 
  -3   8   6      132.98      125.14      3.17 o 
  -2   8   6      174.93      172.03      3.09 o 
  -1   8   6        0.43       -0.60      0.55 o 
   0   8   6       69.16       76.92      1.87 o 
   1   8   6        7.37       10.18      0.94 o 
   2   8   6       78.51       75.18      2.04 o 
   3   8   6        7.27        9.86      2.84 o 
   4   8   6        0.28        1.04      1.57 o 
   5   8   6       12.47       16.26      2.95 o 
   6   8   6       11.39        8.40      2.95 o 
  -7   9   6       67.09       73.74      4.18 o 
  -6   9   6       42.14       42.54      3.03 o 
  -5   9   6      255.96      259.20      7.33 o 
  -4   9   6      176.15      167.50      4.69 o 
  -3   9   6      399.57      380.08      7.36 o 
  -2   9   6       44.63       45.09      1.91 o 
  -1   9   6      352.18      318.21      4.63 o 
   0   9   6      430.57      433.83      5.81 o 
   1   9   6       43.38       40.86      2.04 o 
   2   9   6      221.96      209.79      4.43 o 
   3   9   6      492.24      510.33     13.32 o 
   4   9   6        0.07        0.90      1.89 o 
   5   9   6      380.64      364.90     14.65 o 
  -7  10   6        2.26        1.95      1.56 o 
  -6  10   6       19.74       21.81      2.44 o 
  -5  10   6       96.45      102.49      4.43 o 
  -4  10   6      102.32      104.07      3.77 o 
  -3  10   6      307.99      312.77      6.52 o 
  -2  10   6      519.11      516.93      7.59 o 
  -1  10   6      270.02      252.13      4.03 o 
   0  10   6       75.23       78.40      2.27 o 
   1  10   6       18.81       17.67      1.28 o 
   2  10   6        3.43        5.71      1.24 o 
   3  10   6      291.31      305.50     20.56 o 
   4  10   6       15.08       14.65      2.83 o 
   5  10   6        6.19        6.33      2.49 o 
  -6  11   6       21.87       21.78      2.44 o 
  -5  11   6       14.52       17.68      2.43 o 
  -4  11   6       96.36       98.45      3.65 o 
  -3  11   6      302.06      312.84      6.65 o 
  -2  11   6       10.74        8.41      1.39 o 
  -1  11   6      850.33      827.36     10.88 o 
   0  11   6        1.85        2.80      0.69 o 
   1  11   6     1658.59     1683.34     20.00 o 
   2  11   6        2.00        1.55      0.81 o 
   3  11   6      336.73      360.09     10.83 o 
   4  11   6        0.03        2.13      1.92 o 
   5  11   6       22.65       23.53      4.02 o 
  -6  12   6        0.01       -0.27      1.39 o 
  -5  12   6       41.57       39.44      4.95 o 
  -4  12   6        6.15        5.78      1.52 o 
  -3  12   6       20.78       21.93      2.66 o 
  -2  12   6        6.45        9.25      1.71 o 
  -1  12   6       17.73       19.09      1.68 o 
   0  12   6      208.95      209.67      4.52 o 
   1  12   6        3.51        3.43      0.92 o 
   2  12   6       20.23       15.58      1.90 o 
   3  12   6      128.40      154.94     22.92 o 
   4  12   6       27.64       31.05      6.38 o 
   5  12   6        8.98        8.40      3.31 o 
  -6  13   6       63.79       53.79      4.16 o 
  -5  13   6       25.41       23.70      3.27 o 
  -4  13   6       95.66       96.17      3.80 o 
  -3  13   6      127.95      139.06      4.32 o 
  -2  13   6      222.30      215.55      5.22 o 
  -1  13   6      530.51      557.35      9.30 o 
   0  13   6       10.47        8.90      1.36 o 
   1  13   6      222.11      226.17      5.87 o 
   2  13   6      120.20      120.79      4.30 o 
   3  13   6       92.35      101.19      5.65 o 
   4  13   6        2.64        1.02      4.02 o 
  -5  14   6        9.55       11.62      2.01 o 
  -4  14   6        0.78        1.87      1.52 o 
  -3  14   6        4.47        5.59      1.52 o 
  -2  14   6        1.35       -1.28      0.98 o 
  -1  14   6        4.73        3.20      1.58 o 
   0  14   6      216.22      216.63      6.84 o 
   1  14   6      135.88      150.71      6.12 o 
   2  14   6       35.93       31.72      2.80 o 
   3  14   6       52.47       48.57      9.22 o 
   4  14   6       29.63       33.11      5.67 o 
  -4  15   6       14.44       10.82      2.27 o 
  -3  15   6       53.60       57.70      3.25 o 
  -2  15   6        2.79        3.51      1.38 o 
  -1  15   6        7.86        6.87      1.82 o 
   0  15   6       23.89       20.49      2.49 o 
   1  15   6        6.34        8.76      1.82 o 
   2  15   6       99.00      113.10      4.71 o 
   3  15   6        8.61        3.34      3.54 o 
  -4  16   6        5.89        8.70      1.81 o 
  -3  16   6       11.68       11.69      1.87 o 
  -2  16   6       11.35        9.66      2.15 o 
  -1  16   6       19.14       19.02      4.02 o 
   0  16   6       69.88       87.74      5.43 o 
   1  16   6       14.32       16.26      2.60 o 
   2  16   6        7.34        9.26      2.36 o 
  -3  17   6        0.49       -1.47      1.48 o 
  -2  17   6        4.38        4.81      1.82 o 
  -1  17   6        5.74        8.72      2.15 o 
   0  17   6       55.25       53.54      7.56 o 
   1  17   6        0.68        1.73      1.48 o 
  -1  18   6       11.83       15.43      4.96 o 
  -8   1   7        0.01       -1.10      1.64 o 
  -7   1   7        0.90        0.22      1.30 o 
  -6   1   7        5.12        3.44      1.42 o 
  -5   1   7       18.55       18.12      1.47 o 
  -4   1   7        4.79        5.21      0.85 o 
  -3   1   7       44.34       49.73      1.72 o 
  -2   1   7        7.13       14.20      0.99 o 
  -1   1   7      132.61      132.76      2.44 o 
   0   1   7      667.11      683.77      7.86 o 
   1   1   7       28.33       27.32      1.29 o 
   2   1   7      812.05      818.39     11.97 o 
   3   1   7      137.54      143.97      4.09 o 
   4   1   7      317.89      327.81      6.56 o 
   5   1   7      181.54      201.21      5.08 o 
   6   1   7       51.57       53.91      3.76 o 
  -8   2   7        3.30        1.25      1.58 o 
  -7   2   7       26.80       19.77      2.28 o 
  -6   2   7        0.18       -0.60      1.06 o 
  -5   2   7       25.85       21.78      1.69 o 
  -4   2   7        0.91        1.02      0.69 o 
  -3   2   7       58.14       59.40      1.80 o 
  -2   2   7      330.40      332.72      4.75 o 
  -1   2   7       31.72       36.09      1.30 o 
   0   2   7      994.51     1045.83     11.42 o 
   1   2   7      562.38      571.36      6.90 o 
   2   2   7        5.47        7.17      1.08 o 
   3   2   7      238.18      258.39      5.27 o 
   4   2   7       13.62       13.56      1.43 o 
   5   2   7       21.86       26.51      2.12 o 
   6   2   7       45.73       49.12      3.80 o 
  -8   3   7        2.18        2.23      1.68 o 
  -7   3   7        1.63        1.20      1.28 o 
  -6   3   7       71.73       75.32      3.68 o 
  -5   3   7        0.24       -0.57      0.73 o 
  -4   3   7      154.58      168.69      3.40 o 
  -3   3   7       21.17       23.57      1.74 o 
  -2   3   7     1074.38     1118.41     12.56 o 
  -1   3   7      118.41       94.03      2.22 o 
   0   3   7        4.09        2.03      0.47 o 
   1   3   7        0.09       -0.14      0.29 o 
   2   3   7       35.08       33.65      1.84 o 
   3   3   7        4.39        7.50      1.11 o 
   4   3   7        8.70        5.61      1.19 o 
   5   3   7       36.50       37.63      3.13 o 
   6   3   7        0.00        0.71      2.60 o 
  -8   4   7        0.62        0.78      1.63 o 
  -7   4   7        0.28        2.95      1.47 o 
  -6   4   7        2.21        2.99      1.35 o 
  -5   4   7       15.77       19.33      1.51 o 
  -4   4   7        2.08        3.37      0.75 o 
  -3   4   7        0.21       -0.63      0.58 o 
  -2   4   7       15.02       14.16      1.02 o 
  -1   4   7      104.86      120.35      2.34 o 
   0   4   7      457.51      451.39      5.69 o 
   1   4   7       67.72       77.47      1.71 o 
   2   4   7       31.92       29.15      1.68 o 
   3   4   7       26.03       23.41      1.71 o 
   4   4   7        2.30        1.94      1.08 o 
   5   4   7       16.77       23.54      3.03 o 
   6   4   7        1.73        3.34      4.02 o 
  -7   5   7        0.67        1.39      1.56 o 
  -6   5   7        0.85       -0.18      1.62 o 
  -5   5   7        8.23        5.55      1.20 o 
  -4   5   7      167.02      164.51      3.36 o 
  -3   5   7      101.77      103.35      3.79 o 
  -2   5   7        2.37        1.98      0.65 o 
  -1   5   7       15.02       18.59      1.08 o 
   0   5   7      349.54      319.77      4.42 o 
   1   5   7        0.67        0.38      0.44 o 
   2   5   7       31.17       29.11      1.80 o 
   3   5   7      280.35      287.46      6.82 o 
   4   5   7        2.29        1.82      1.38 o 
   5   5   7       62.25       54.72      4.64 o 
   6   5   7       15.28       17.98      3.15 o 
  -7   6   7        1.62        0.56      1.50 o 
  -6   6   7        4.00        2.42      1.43 o 
  -5   6   7       40.82       41.54      2.82 o 
  -4   6   7       39.34       42.34      2.53 o 
  -3   6   7       98.82       97.25      2.38 o 
  -2   6   7        6.31        5.86      0.82 o 
  -1   6   7       26.74       33.42      1.39 o 
   0   6   7       84.24       83.77      1.95 o 
   1   6   7      192.54      195.60      3.21 o 
   2   6   7      119.36      121.67      4.57 o 
   3   6   7      198.43      198.02      4.55 o 
   4   6   7       37.21       33.68      4.32 o 
   5   6   7        0.01       -0.39      1.82 o 
   6   6   7       59.23       64.94      5.45 o 
  -7   7   7       29.44       23.29      2.64 o 
  -6   7   7       62.64       75.88      3.89 o 
  -5   7   7       27.61       30.97      2.58 o 
  -4   7   7       45.44       47.53      2.80 o 
  -3   7   7        6.27        6.82      0.97 o 
  -2   7   7        0.40        0.39      0.58 o 
  -1   7   7       73.63       79.77      1.97 o 
   0   7   7        6.35        7.62      0.84 o 
   1   7   7      125.70      120.58      2.43 o 
   2   7   7       36.93       34.38      1.99 o 
   3   7   7        1.59        1.28      1.16 o 
   4   7   7      270.73      272.27      9.15 o 
   5   7   7        1.67        2.25      2.15 o 
   6   7   7       40.06       38.74      4.73 o 
  -7   8   7       67.48       67.20      4.57 o 
  -6   8   7       45.58       48.45      4.98 o 
  -5   8   7       51.21       42.30      4.57 o 
  -4   8   7      121.32      125.53      4.06 o 
  -3   8   7       87.76       88.53      2.70 o 
  -2   8   7      105.06      112.79      2.55 o 
  -1   8   7       57.15       56.98      1.73 o 
   0   8   7        1.85        2.41      0.56 o 
   1   8   7      126.07      132.16      2.68 o 
   2   8   7      273.36      212.69     53.17 o 
   3   8   7        8.15        6.85      2.01 o 
   4   8   7       32.83       28.31      3.40 o 
   5   8   7        1.93        0.95      2.84 o 
  -7   9   7       58.72       60.88      4.39 o 
  -6   9   7       19.47       18.84      2.35 o 
  -5   9   7      259.20      254.03      6.35 o 
  -4   9   7       78.64       83.30      4.88 o 
  -3   9   7       71.23       67.91      4.16 o 
  -2   9   7       20.47       22.58      1.52 o 
  -1   9   7        6.94        6.81      0.87 o 
   0   9   7        3.07        3.59      0.69 o 
   1   9   7        2.30        1.37      0.61 o 
   2   9   7       69.29       59.99      4.58 o 
   3   9   7       67.10       62.14      4.96 o 
   4   9   7        1.62        1.37      1.89 o 
   5   9   7       22.39       25.88      3.75 o 
  -6  10   7        0.02       -1.71      1.32 o 
  -5  10   7      252.21      251.60      8.12 o 
  -4  10   7        7.59       10.04      1.71 o 
  -3  10   7      626.19      615.82     10.55 o 
  -2  10   7      432.76      427.03      6.83 o 
  -1  10   7      438.82      429.10      6.70 o 
   0  10   7        6.29        4.72      0.81 o 
   1  10   7       11.57        8.46      1.39 o 
   2  10   7       28.93       32.96      5.43 o 
   3  10   7        0.00       -0.79      1.27 o 
   4  10   7       33.23       30.87      3.63 o 
   5  10   7        1.45        3.78      2.27 o 
  -6  11   7        5.12        3.52      1.64 o 
  -5  11   7       22.07       22.16      2.40 o 
  -4  11   7       32.81       33.78      2.64 o 
  -3  11   7      107.49      103.90      3.67 o 
  -2  11   7       55.42       51.25      6.55 o 
  -1  11   7      221.63      233.58      4.44 o 
   0  11   7      666.33      688.90     15.38 o 
   1  11   7      301.27      308.09      5.23 o 
   2  11   7       79.46       92.17      4.77 o 
   3  11   7       18.06       15.92      2.71 o 
   4  11   7       14.79       16.39      2.95 o 
  -6  12   7        0.01        0.12      1.63 o 
  -5  12   7        1.21        3.33      1.50 o 
  -4  12   7       16.30       13.56      1.97 o 
  -3  12   7       23.95       27.63      2.30 o 
  -2  12   7      280.06      285.47      6.17 o 
  -1  12   7      100.13      107.69      3.40 o 
   0  12   7        9.95       11.00      1.28 o 
   1  12   7      108.12      121.54      4.02 o 
   2  12   7       19.87       20.07      4.96 o 
   3  12   7       50.07       47.30      4.28 o 
   4  12   7       11.55       13.26      2.95 o 
  -5  13   7        0.02        1.71      1.56 o 
  -4  13   7       22.10       27.35      3.02 o 
  -3  13   7       36.56       39.48      2.73 o 
  -2  13   7       36.74       43.84      2.62 o 
  -1  13   7       34.56       29.69      2.43 o 
   0  13   7        0.87        0.39      0.89 o 
   1  13   7       45.34       40.74      2.70 o 
   2  13   7       25.50       25.92      6.62 o 
   3  13   7       89.26       95.36      6.14 o 
   4  13   7        3.23        2.63      2.27 o 
  -5  14   7        5.68        5.59      2.73 o 
  -4  14   7      120.39      131.22      4.56 o 
  -3  14   7       19.87       19.98      2.10 o 
  -2  14   7      181.98      183.93      4.87 o 
  -1  14   7       74.11       78.53      5.55 o 
   0  14   7       88.56       84.99      6.85 o 
   1  14   7        0.73       -0.07      1.13 o 
   2  14   7       19.52       22.44      3.54 o 
   3  14   7        5.00        1.89      3.31 o 
  -4  15   7       14.39       14.12      2.10 o 
  -3  15   7      100.83      105.29      3.96 o 
  -2  15   7       12.66       13.86      2.08 o 
  -1  15   7        4.75        4.35      1.57 o 
   0  15   7       76.96       80.70      4.31 o 
   1  15   7        5.93        3.78      2.36 o 
   2  15   7       51.20       49.15      5.67 o 
  -3  16   7        0.90        0.13      2.04 o 
  -2  16   7        1.17       -1.18      1.34 o 
  -1  16   7        7.25        5.24      3.31 o 
   0  16   7       36.33       40.39      3.63 o 
   1  16   7        7.65       10.40      2.84 o 
   2  16   7       33.12       34.97      4.73 o 
  -2  17   7       31.43       31.77     10.63 o 
  -1  17   7       20.62       16.58      4.49 o 
   0  17   7        2.40        2.88      2.13 o 
  -8   0   8       12.50       16.07      4.73 o 
  -7   0   8        0.09        1.26      1.64 o 
  -6   0   8        4.82        3.51      1.53 o 
  -5   0   8       26.93       33.54      2.63 o 
  -4   0   8       45.60       51.35      2.92 o 
  -3   0   8      260.75      234.17      5.72 o 
  -2   0   8      394.29      378.72      7.54 o 
  -1   0   8      251.34      198.13      4.62 o 
   0   0   8      310.68      304.50      6.04 o 
   1   0   8      250.12      239.45      6.66 o 
   2   0   8      216.25      210.63      6.46 o 
   3   0   8       49.71       56.31      4.25 o 
   4   0   8        3.42        3.50      1.57 o 
   5   0   8        0.06       -1.32      1.57 o 
   6   0   8        4.56        3.89      2.15 o 
  -7   1   8       18.83       16.12      1.92 o 
  -6   1   8       17.13       19.88      1.71 o 
  -5   1   8       30.37       30.07      2.54 o 
  -4   1   8       58.66       54.66      2.31 o 
  -3   1   8       37.56       30.74      1.62 o 
  -2   1   8      235.48      230.94      3.78 o 
  -1   1   8       26.58       30.94      1.38 o 
   0   1   8       11.10       12.86      0.89 o 
   1   1   8      151.27      136.90      3.35 o 
   2   1   8      128.79      142.31      3.57 o 
   3   1   8       33.04       32.34      2.32 o 
   4   1   8       11.44       11.11      1.56 o 
   5   1   8        0.18       -0.06      0.96 o 
   6   1   8        0.42       -0.86      1.66 o 
  -7   2   8        6.76        6.07      2.14 o 
  -6   2   8        0.63       -0.90      0.94 o 
  -5   2   8       71.93       68.48      2.34 o 
  -4   2   8        0.80        1.48      0.80 o 
  -3   2   8       41.29       41.87      1.71 o 
  -2   2   8       78.92       73.73      1.98 o 
  -1   2   8       15.62       13.50      1.05 o 
   0   2   8      404.75      379.07      5.50 o 
   1   2   8       84.29       84.96      2.64 o 
   2   2   8       88.34       85.65      2.71 o 
   3   2   8        0.15       -0.62      0.69 o 
   4   2   8        0.02       -1.05      0.94 o 
   5   2   8       28.56       32.46      2.41 o 
   6   2   8        0.16        0.32      1.53 o 
  -7   3   8        0.14        1.68      1.49 o 
  -6   3   8        2.95        2.09      1.22 o 
  -5   3   8       51.72       48.71      2.20 o 
  -4   3   8       17.00       15.40      1.31 o 
  -3   3   8      152.71      167.88      3.29 o 
  -2   3   8       94.06       91.29      2.21 o 
  -1   3   8       49.64       62.90      2.38 o 
   0   3   8        0.00       -0.65      0.46 o 
   1   3   8       91.09       85.56      3.55 o 
   2   3   8       52.85       57.95      2.20 o 
   3   3   8       18.48       22.03      1.74 o 
   4   3   8       10.78       12.50      1.50 o 
   5   3   8        1.58        0.68      1.53 o 
   6   3   8        0.66        0.51      1.92 o 
  -7   4   8        3.17        6.44      1.82 o 
  -6   4   8       13.99       12.03      1.96 o 
  -5   4   8        0.00       -0.29      0.92 o 
  -4   4   8       29.44       28.47      1.64 o 
  -3   4   8       26.76       29.63      1.52 o 
  -2   4   8       60.59       66.08      1.92 o 
  -1   4   8       45.70       35.11      1.67 o 
   0   4   8      481.91      434.93      5.70 o 
   1   4   8      108.33      112.99      3.10 o 
   2   4   8       15.47       11.36      1.32 o 
   3   4   8        8.15        9.00      1.32 o 
   4   4   8       10.87       10.72      1.66 o 
   5   4   8        2.69        2.24      1.59 o 
   6   4   8        4.84        6.61      6.14 o 
  -7   5   8        1.98       -0.74      1.47 o 
  -6   5   8        2.14        0.72      1.39 o 
  -5   5   8        1.07        0.47      1.06 o 
  -4   5   8       23.23       25.73      1.78 o 
  -3   5   8       17.39       17.43      1.30 o 
  -2   5   8      163.40      157.75      3.06 o 
  -1   5   8      338.65      347.81     12.30 o 
   0   5   8      138.76      140.12      2.64 o 
   1   5   8        2.11        1.86      0.80 o 
   2   5   8        8.86       11.38      1.32 o 
   3   5   8        8.05       10.74      1.39 o 
   4   5   8       27.95       33.14      4.22 o 
   5   5   8        0.46        1.34      1.92 o 
  -7   6   8        1.97        5.23      1.70 o 
  -6   6   8       34.40       36.51      2.95 o 
  -5   6   8       12.10       11.57      1.77 o 
  -4   6   8      205.93      198.88      5.06 o 
  -3   6   8       42.76       49.03      1.95 o 
  -2   6   8      122.93      121.03      2.68 o 
  -1   6   8       14.25       11.82      1.02 o 
   0   6   8       69.21       68.22      1.83 o 
   1   6   8      310.25      333.32      7.41 o 
   2   6   8        7.67        7.25      1.23 o 
   3   6   8        0.17        0.00      0.90 o 
   4   6   8       10.28       12.22      1.92 o 
   5   6   8        0.66        1.50      1.82 o 
  -7   7   8        0.10       -0.34      1.53 o 
  -6   7   8      139.10      140.78      6.94 o 
  -5   7   8        6.73        5.26      2.10 o 
  -4   7   8        9.48        8.86      1.34 o 
  -3   7   8        6.42        5.92      0.97 o 
  -2   7   8       37.39       40.97      1.97 o 
  -1   7   8      326.05      355.24      5.16 o 
   0   7   8       15.36       15.74      1.13 o 
   1   7   8        8.95        9.01      0.95 o 
   2   7   8       26.00       26.73      2.53 o 
   3   7   8       71.88       68.97      7.01 o 
   4   7   8        1.57       -2.00      1.48 o 
   5   7   8       17.09       18.56      3.29 o 
  -7   8   8       27.66       28.90      3.89 o 
  -6   8   8        6.88        6.33      1.77 o 
  -5   8   8       17.40       19.80      2.16 o 
  -4   8   8       50.67       48.82      2.99 o 
  -3   8   8        0.57       -0.67      0.76 o 
  -2   8   8       18.08       22.97      1.51 o 
  -1   8   8        0.63        0.69      0.63 o 
   0   8   8       40.27       42.71      1.85 o 
   1   8   8      208.14      198.67      4.37 o 
   2   8   8        0.08       -1.12      1.08 o 
   3   8   8        0.69       -0.47      1.16 o 
   4   8   8       25.27       21.25      3.06 o 
   5   8   8        1.63        3.51      2.27 o 
  -6   9   8        1.43        1.71      1.43 o 
  -5   9   8        0.23       -0.39      1.77 o 
  -4   9   8      118.91      122.45      4.16 o 
  -3   9   8        8.86       11.02      1.57 o 
  -2   9   8        2.24       -0.24      0.68 o 
  -1   9   8       66.64       57.77      1.89 o 
   0   9   8       29.81       31.04      1.82 o 
   1   9   8       14.97       12.15      1.20 o 
   2   9   8        4.68        1.00      1.55 o 
   3   9   8        3.51        3.23      1.92 o 
   4   9   8        1.62        0.13      1.64 o 
   5   9   8        7.61        4.66      2.27 o 
  -6  10   8       13.98       14.40      2.21 o 
  -5  10   8       40.76       45.16      4.24 o 
  -4  10   8       78.85       74.27      4.16 o 
  -3  10   8       26.05       28.99      2.37 o 
  -2  10   8      415.32      442.89      7.10 o 
  -1  10   8      178.34      162.36      3.32 o 
   0  10   8        0.38        1.00      0.69 o 
   1  10   8       20.29       13.05      1.42 o 
   2  10   8        6.85        4.65      2.36 o 
   3  10   8       61.44       63.46      4.54 o 
   4  10   8        5.59        5.13      2.27 o 
  -6  11   8        1.73        1.50      1.64 o 
  -5  11   8        6.10        4.37      1.56 o 
  -4  11   8        4.50        5.89      1.53 o 
  -3  11   8       11.35       10.98      1.76 o 
  -2  11   8      130.64      130.30      3.93 o 
  -1  11   8       71.65       62.36      4.54 o 
   0  11   8      144.36      175.30      3.39 o 
   1  11   8       16.23       14.60      3.89 o 
   2  11   8        0.76        2.96      1.64 o 
   3  11   8        0.26       -1.98      1.64 o 
   4  11   8        2.77        3.04      2.27 o 
  -5  12   8       38.51       35.58      2.92 o 
  -4  12   8       13.98       11.59      1.80 o 
  -3  12   8      321.56      320.08      7.57 o 
  -2  12   8       23.17       33.56      2.44 o 
  -1  12   8      117.49      119.21      3.15 o 
   0  12   8      153.50      144.84      3.43 o 
   1  12   8       17.93       17.27      1.92 o 
   2  12   8        8.26        8.43      2.36 o 
   3  12   8        0.13        0.34      1.64 o 
   4  12   8        0.29       -0.07      2.00 o 
  -5  13   8        4.49        4.36      1.71 o 
  -4  13   8        3.57        2.64      1.52 o 
  -3  13   8        0.75        0.86      1.23 o 
  -2  13   8       21.64       22.11      2.04 o 
  -1  13   8      158.29      152.10      4.69 o 
   0  13   8        0.04        0.13      0.89 o 
   1  13   8       26.86       30.25      2.67 o 
   2  13   8      117.11      119.75      5.90 o 
   3  13   8        1.78        2.14      2.00 o 
  -4  14   8        0.54        0.18      1.39 o 
  -3  14   8        0.75        0.95      1.32 o 
  -2  14   8        4.26        5.18      1.43 o 
  -1  14   8       19.83       20.67      2.15 o 
   0  14   8       42.88       46.00      6.85 o 
   1  14   8      122.49      129.38      5.17 o 
   2  14   8       13.75        9.45      2.43 o 
  -4  15   8        1.61        1.40      1.42 o 
  -3  15   8       80.88       97.65      4.00 o 
  -2  15   8        5.86        2.86      1.44 o 
  -1  15   8        1.53       -0.24      2.13 o 
   0  15   8       16.16       10.87      2.84 o 
   1  15   8       31.42       23.16      3.78 o 
   2  15   8       19.89       20.32      3.78 o 
  -2  16   8       14.30       12.09      2.27 o 
  -1  16   8       34.85       44.92      8.98 o 
   0  16   8        2.78        5.20      2.36 o 
   1  16   8        0.36        0.00      1.89 o 
  -7   1   9       24.42       23.57      2.28 o 
  -6   1   9        1.57        0.95      1.08 o 
  -5   1   9       72.33       74.00      2.77 o 
  -4   1   9        0.20       -1.09      0.73 o 
  -3   1   9      191.87      192.79      3.71 o 
  -2   1   9      142.88      136.31      2.88 o 
  -1   1   9      109.18      107.60      2.56 o 
   0   1   9      211.29      203.92      3.79 o 
   1   1   9       90.95       98.58      3.04 o 
   2   1   9        2.53        3.44      0.94 o 
   3   1   9      172.36      183.31      4.61 o 
   4   1   9        0.02       -0.54      1.08 o 
   5   1   9      124.44      122.49      4.18 o 
  -7   2   9       18.45       18.54      3.03 o 
  -6   2   9       32.28       29.08      2.36 o 
  -5   2   9        0.62        1.71      0.97 o 
  -4   2   9      105.97      109.73      2.84 o 
  -3   2   9        8.84       10.54      1.08 o 
  -2   2   9      394.01      407.79      5.84 o 
  -1   2   9      394.91      398.31      5.58 o 
   0   2   9      163.07      165.88      3.39 o 
   1   2   9      224.79      242.33      5.06 o 
   2   2   9       81.64       89.25      3.14 o 
   3   2   9       65.55       63.97      2.68 o 
   4   2   9       55.29       63.14      2.92 o 
   5   2   9        7.57        9.73      1.71 o 
  -7   3   9       16.40       16.44      2.28 o 
  -6   3   9       29.15       38.29      2.65 o 
  -5   3   9        1.77       -0.47      0.94 o 
  -4   3   9      162.94      169.73      3.91 o 
  -3   3   9       23.97       32.38      2.22 o 
  -2   3   9        7.34        8.50      0.99 o 
  -1   3   9      203.86      223.75      3.79 o 
   0   3   9       79.84       80.61      2.29 o 
   1   3   9        1.49        0.74      0.86 o 
   2   3   9      101.65      113.29      3.48 o 
   3   3   9        5.44        4.16      1.30 o 
   4   3   9        0.69        1.01      1.14 o 
   5   3   9        3.04        3.53      1.71 o 
  -7   4   9        0.01       -0.82      1.49 o 
  -6   4   9        7.68        7.60      1.80 o 
  -5   4   9       67.44       64.58      3.12 o 
  -4   4   9        2.62        2.34      0.94 o 
  -3   4   9      208.27      214.07      4.37 o 
  -2   4   9      352.53      327.93      6.75 o 
  -1   4   9       70.04       61.84      1.91 o 
   0   4   9       62.14       62.34      2.18 o 
   1   4   9      235.36      237.23      5.07 o 
   2   4   9       68.07       74.07      2.85 o 
   3   4   9       12.03       12.02      1.56 o 
   4   4   9       19.01       21.32      2.20 o 
   5   4   9        4.26        5.54      2.15 o 
  -7   5   9        4.53        3.73      1.77 o 
  -6   5   9        2.92        1.48      1.55 o 
  -5   5   9      141.45      147.70      4.65 o 
  -4   5   9       90.62       95.79      3.03 o 
  -3   5   9      764.50      776.35     10.92 o 
  -2   5   9        1.01        0.18      0.70 o 
  -1   5   9      186.29      179.00      3.71 o 
   0   5   9       41.71       39.25      1.69 o 
   1   5   9       63.64       59.78      2.47 o 
   2   5   9       65.07       63.18      2.61 o 
   3   5   9       65.15       66.39      2.74 o 
   4   5   9       50.05       63.02      3.80 o 
   5   5   9        1.83        1.13      3.31 o 
  -7   6   9       18.05       16.19      2.42 o 
  -6   6   9       43.27       55.24      5.18 o 
  -5   6   9      605.62      619.45     11.26 o 
  -4   6   9       73.19       67.49      4.16 o 
  -3   6   9      145.08      152.47      3.33 o 
  -2   6   9       55.54       55.84      2.40 o 
  -1   6   9       54.87       57.13      2.10 o 
   0   6   9       98.89       95.87      2.54 o 
   1   6   9       18.97       18.13      1.63 o 
   2   6   9       54.03       55.47      2.64 o 
   3   6   9       12.36       13.95      2.95 o 
   4   6   9       18.27       21.41      2.57 o 
   5   6   9       28.64       29.18      3.83 o 
  -7   7   9      136.72      155.79      5.52 o 
  -6   7   9        4.63        2.77      1.68 o 
  -5   7   9       90.74      107.73      4.24 o 
  -4   7   9       23.74       22.36      1.84 o 
  -3   7   9       28.04       26.60      1.62 o 
  -2   7   9        0.50        1.10      0.75 o 
  -1   7   9        0.01       -0.81      0.54 o 
   0   7   9        5.06        5.95      0.98 o 
   1   7   9       16.05       15.60      1.60 o 
   2   7   9       68.49       72.00      2.90 o 
   3   7   9       50.01       48.50      3.37 o 
   4   7   9        4.12        1.85      1.92 o 
   5   7   9        0.34        0.00      2.84 o 
  -6   8   9        4.62        5.19      1.77 o 
  -5   8   9        1.03        0.38      1.32 o 
  -4   8   9        4.77        2.75      1.28 o 
  -3   8   9        1.93        1.12      0.72 o 
  -2   8   9        9.14        5.07      0.97 o 
  -1   8   9        0.22       -0.16      0.77 o 
   0   8   9       56.18       60.11      2.21 o 
   1   8   9        4.70        1.74      0.96 o 
   2   8   9        8.89       10.84      1.87 o 
   3   8   9       18.01       18.73      2.79 o 
   4   8   9       14.26       10.22      4.02 o 
  -6   9   9        2.95        1.47      1.91 o 
  -5   9   9       11.96       16.70      2.22 o 
  -4   9   9        0.86       -0.95      1.30 o 
  -3   9   9        0.49       -1.57      1.04 o 
  -2   9   9        1.86        2.42      0.86 o 
  -1   9   9       31.84       37.47      1.83 o 
   0   9   9       31.29       21.40      1.81 o 
   1   9   9       38.80       29.90      2.14 o 
   2   9   9       13.16       11.13      1.87 o 
   3   9   9        8.19        9.77      2.36 o 
   4   9   9       15.65       10.73      2.71 o 
  -6  10   9        0.43        1.86      1.63 o 
  -5  10   9       25.00       21.49      2.37 o 
  -4  10   9       14.61       15.44      2.09 o 
  -3  10   9       21.88       23.24      2.27 o 
  -2  10   9       34.82       34.03      2.39 o 
  -1  10   9        1.44        3.73      0.87 o 
   0  10   9       92.11       82.08      4.77 o 
   1  10   9       35.22       34.78      2.62 o 
   2  10   9       11.90        8.06      2.84 o 
   3  10   9       21.44       18.78      4.02 o 
   4  10   9        0.01        1.38      2.00 o 
  -5  11   9        1.20       -0.47      1.43 o 
  -4  11   9       69.00       67.08      3.55 o 
  -3  11   9       15.91       15.28      2.11 o 
  -2  11   9      164.03      147.28      4.27 o 
  -1  11   9      102.69      100.20      4.02 o 
   0  11   9       88.53       73.24      3.34 o 
   1  11   9        1.36        1.07      1.48 o 
   2  11   9        1.46        0.95      1.64 o 
   3  11   9        3.11        4.62      2.07 o 
  -5  12   9       29.79       34.51      3.61 o 
  -4  12   9       10.65       16.98      2.14 o 
  -3  12   9        4.94        3.84      1.39 o 
  -2  12   9       28.64       24.75      2.09 o 
  -1  12   9        5.06        6.89      1.18 o 
   0  12   9       25.30       27.55      2.15 o 
   1  12   9       50.59       51.99      3.85 o 
   2  12   9        0.00        3.19      3.54 o 
   3  12   9        0.10       -0.95      1.69 o 
  -4  13   9       40.76       38.08      3.00 o 
  -3  13   9        0.87       -0.56      1.15 o 
  -2  13   9       64.45       57.55      3.15 o 
  -1  13   9        1.70       -2.22      1.64 o 
   0  13   9       33.88       36.97      3.54 o 
   1  13   9        4.36        6.21      2.07 o 
   2  13   9       61.94       71.32     11.11 o 
  -4  14   9       57.58       59.87      5.53 o 
  -3  14   9       28.41       28.10      3.14 o 
  -2  14   9        7.43        6.88      1.71 o 
  -1  14   9        3.04        2.86      1.31 o 
   0  14   9        3.23        3.78      1.89 o 
   1  14   9        0.18        2.84      2.36 o 
   2  14   9       63.51       78.92      5.07 o 
  -3  15   9       11.16       12.08      2.93 o 
  -2  15   9       54.31       67.00      3.56 o 
  -1  15   9       35.35       41.02      4.73 o 
   0  15   9        2.48        5.67      2.36 o 
   1  15   9        1.09       -0.47      1.89 o 
  -7   0  10       67.77       80.17      4.57 o 
  -6   0  10        3.20        3.51      1.80 o 
  -5   0  10      264.74      279.45      7.49 o 
  -4   0  10      240.22      227.68      6.23 o 
  -3   0  10     2093.49     2144.96     35.02 o 
  -2   0  10        1.36        0.14      1.16 o 
  -1   0  10      452.26      463.92      9.14 o 
   0   0  10      578.45      567.01     13.35 o 
   1   0  10      369.60      360.52      9.67 o 
   2   0  10      927.43      994.96     24.81 o 
   3   0  10      796.19      865.36     19.64 o 
   4   0  10       65.28       69.35      4.63 o 
   5   0  10      116.27      128.32      6.24 o 
  -7   1  10       30.04       36.05      2.70 o 
  -6   1  10       36.88       34.73      2.23 o 
  -5   1  10       50.53       54.21      2.46 o 
  -4   1  10       16.89       15.74      1.48 o 
  -3   1  10       11.18       11.15      1.24 o 
  -2   1  10      484.86      456.24      6.59 o 
  -1   1  10      247.28      243.93      4.12 o 
   0   1  10      178.65      177.86      4.37 o 
   1   1  10      523.65      526.24      9.08 o 
   2   1  10        2.18        1.80      0.99 o 
   3   1  10       11.14       11.63      1.69 o 
   4   1  10      238.77      279.37      6.42 o 
   5   1  10        0.72        1.85      1.33 o 
  -7   2  10       14.38       15.08      2.28 o 
  -6   2  10        5.99        5.38      1.35 o 
  -5   2  10      205.72      213.78      4.45 o 
  -4   2  10      199.10      189.52      3.97 o 
  -3   2  10      187.63      188.69      3.81 o 
  -2   2  10      491.59      491.83      6.87 o 
  -1   2  10     2145.87     2110.74     22.57 o 
   0   2  10      357.58      328.51      6.44 o 
   1   2  10     1533.24     1535.15     21.49 o 
   2   2  10       32.25       29.67      2.09 o 
   3   2  10      134.46      137.42      4.13 o 
   4   2  10       47.87       58.05      3.07 o 
   5   2  10      104.44      109.91      5.07 o 
  -7   3  10       52.77       58.40      3.82 o 
  -6   3  10        4.83        2.75      1.41 o 
  -5   3  10      208.41      203.88      4.38 o 
  -4   3  10      398.54      434.22      6.76 o 
  -3   3  10      435.24      439.35      6.55 o 
  -2   3  10      332.29      351.70      5.52 o 
  -1   3  10      819.26      839.54     10.20 o 
   0   3  10        7.73        6.83      1.32 o 
   1   3  10       22.03       22.17      1.87 o 
   2   3  10      137.84      141.63      4.09 o 
   3   3  10        0.97        0.85      1.10 o 
   4   3  10       22.40       21.02      2.16 o 
   5   3  10        5.33        7.34      2.23 o 
  -7   4  10       92.63      100.99      5.05 o 
  -6   4  10      199.59      211.27      8.66 o 
  -5   4  10      141.80      144.91      4.21 o 
  -4   4  10      357.48      349.07      5.83 o 
  -3   4  10      438.81      490.43      7.18 o 
  -2   4  10        4.47        2.51      0.98 o 
  -1   4  10      161.25      159.12      3.23 o 
   0   4  10       65.18       63.46      3.48 o 
   1   4  10      124.32      122.50      3.59 o 
   2   4  10        1.61        1.03      1.57 o 
   3   4  10      307.89      325.29     12.14 o 
   4   4  10       67.03       71.81      4.07 o 
  -7   5  10       41.17       41.91      3.40 o 
  -6   5  10       45.11       55.95      3.69 o 
  -5   5  10      209.60      223.41      5.26 o 
  -4   5  10       19.74       19.76      1.67 o 
  -3   5  10      244.27      241.33      4.96 o 
  -2   5  10      266.53      231.02      4.19 o 
  -1   5  10       38.53       35.16      1.71 o 
   0   5  10       17.16        9.04      1.43 o 
   1   5  10       10.33        7.29      1.36 o 
   2   5  10        2.41        1.27      1.15 o 
   3   5  10        0.84        0.86      1.17 o 
   4   5  10        3.39        4.36      1.77 o 
  -6   6  10       28.45       24.66      3.14 o 
  -5   6  10      180.75      190.66     11.09 o 
  -4   6  10       36.95       43.76      2.54 o 
  -3   6  10       41.42       37.16      2.01 o 
  -2   6  10        0.53        0.51      0.82 o 
  -1   6  10        7.89        9.17      1.04 o 
   0   6  10        0.18        0.38      0.94 o 
   1   6  10       36.97       23.55      1.96 o 
   2   6  10        0.79       -0.29      1.04 o 
   3   6  10       92.29       91.18      4.20 o 
   4   6  10        0.00        2.15      1.71 o 
  -6   7  10       61.14       68.03      4.03 o 
  -5   7  10       20.92       19.49      2.28 o 
  -4   7  10      383.61      356.35     13.56 o 
  -3   7  10       21.30       17.98      1.50 o 
  -2   7  10      176.87      169.82      3.61 o 
  -1   7  10        0.15        0.13      0.60 o 
   0   7  10      166.13      171.32      4.41 o 
   1   7  10      283.46      261.83      6.76 o 
   2   7  10        3.68        4.05      2.11 o 
   3   7  10       14.17       12.18      2.15 o 
   4   7  10       12.90       18.50      3.29 o 
  -6   8  10      131.00      130.05      4.94 o 
  -5   8  10      119.33      118.83      4.46 o 
  -4   8  10        0.32        0.41      1.35 o 
  -3   8  10      176.04      158.74      4.07 o 
  -2   8  10       13.33       12.33      1.30 o 
  -1   8  10      644.58      543.34     11.40 o 
   0   8  10      142.14      144.86      4.57 o 
   1   8  10      158.87      140.26      4.98 o 
   2   8  10        5.89        5.88      1.71 o 
   3   8  10        3.38        3.53      2.13 o 
   4   8  10        9.39        9.27      2.43 o 
  -6   9  10        2.33        1.57      1.70 o 
  -5   9  10        0.04        2.16      1.52 o 
  -4   9  10       28.73       28.53      2.58 o 
  -3   9  10        1.36        1.16      0.94 o 
  -2   9  10       13.98       14.46      1.97 o 
  -1   9  10       82.93       82.57      2.47 o 
   0   9  10       25.40       23.11      1.92 o 
   1   9  10       59.75       63.38      3.51 o 
   2   9  10      250.02      255.95      7.03 o 
   3   9  10        0.52       -1.07      1.64 o 
  -5  10  10       57.65       59.40      3.73 o 
  -4  10  10       56.90       50.66      3.28 o 
  -3  10  10      404.03      403.76      8.22 o 
  -2  10  10       20.35       20.00      1.72 o 
  -1  10  10      107.09      107.09      3.10 o 
   0  10  10       23.76       23.25      2.11 o 
   1  10  10       13.26        9.14      2.30 o 
   2  10  10       10.67       11.51      2.36 o 
   3  10  10       15.31       20.51      9.45 o 
  -5  11  10       39.70       37.89      3.16 o 
  -4  11  10        4.14        4.02      1.52 o 
  -3  11  10       12.21        9.96      1.68 o 
  -2  11  10       52.50       47.85      2.87 o 
  -1  11  10      165.34      172.19      4.43 o 
   0  11  10        1.26        3.23      1.49 o 
   1  11  10       25.45       22.93      3.96 o 
   2  11  10        6.03        3.60      2.00 o 
   3  11  10       35.96       38.23     11.34 o 
  -4  12  10        0.34       -0.85      1.39 o 
  -3  12  10       76.56       92.94      3.88 o 
  -2  12  10       31.09       29.96      2.34 o 
  -1  12  10       17.45       15.31      1.66 o 
   0  12  10       22.16       21.41      2.49 o 
   1  12  10       15.62       17.13      2.71 o 
   2  12  10        4.47        2.94      2.00 o 
  -4  13  10        6.92        6.37      1.80 o 
  -3  13  10        1.18       -0.25      1.32 o 
  -2  13  10        1.07        0.28      1.28 o 
  -1  13  10       18.47       20.21      4.25 o 
   0  13  10       11.70       17.49      3.31 o 
   1  13  10        0.71        1.12      1.64 o 
  -3  14  10       13.02       13.55      1.96 o 
  -2  14  10        0.20        0.83      1.44 o 
  -1  14  10        2.29        4.77      2.13 o 
  -6   1  11      153.21      151.17      4.00 o 
  -5   1  11       24.02       23.91      1.85 o 
  -4   1  11      926.49      928.87     11.90 o 
  -3   1  11      189.72      191.57      3.97 o 
  -2   1  11     1259.05     1275.37     14.90 o 
  -1   1  11       65.01       62.10      2.89 o 
   0   1  11      548.85      561.39      9.75 o 
   1   1  11        6.94        5.88      1.47 o 
   2   1  11        0.26        0.77      1.15 o 
   3   1  11      141.43      138.48      4.33 o 
   4   1  11        5.95        3.22      1.66 o 
  -6   2  11       41.05       46.89      3.03 o 
  -5   2  11      242.68      226.94      4.70 o 
  -4   2  11       10.08       17.42      1.62 o 
  -3   2  11       15.61       11.16      1.30 o 
  -2   2  11      433.30      423.06      6.38 o 
  -1   2  11      541.16      525.55      9.33 o 
   0   2  11     1489.13     1451.83     20.67 o 
   1   2  11      450.06      415.19      7.90 o 
   2   2  11      752.83      790.90     12.96 o 
   3   2  11      119.23      115.60      4.04 o 
   4   2  11        1.42        3.14      1.39 o 
  -6   3  11      279.54      290.44      6.53 o 
  -5   3  11       13.91       13.88      2.55 o 
  -4   3  11       11.82       10.07      1.38 o 
  -3   3  11     1361.02     1302.71     15.42 o 
  -2   3  11        0.38        0.75      0.92 o 
  -1   3  11      365.94      357.44      7.09 o 
   0   3  11        1.09        0.04      1.08 o 
   1   3  11       54.59       51.02      3.89 o 
   2   3  11      690.04      721.75     12.09 o 
   3   3  11       41.43       38.63      2.65 o 
   4   3  11      307.56      324.03      7.37 o 
  -6   4  11       20.26       20.45      2.52 o 
  -5   4  11      403.33      415.52     10.74 o 
  -4   4  11      314.02      301.96      5.43 o 
  -3   4  11       74.66       80.20      2.82 o 
  -2   4  11      347.06      318.39      9.10 o 
  -1   4  11       37.31       35.83      2.45 o 
   0   4  11       33.66       39.43      2.52 o 
   1   4  11       22.63       19.30      1.92 o 
   2   4  11       25.16       23.14      2.04 o 
   3   4  11        5.97        5.25      1.64 o 
   4   4  11       58.16       73.94      4.36 o 
  -6   5  11        7.42        7.31      1.87 o 
  -5   5  11       17.29       12.07      1.81 o 
  -4   5  11       13.41       11.92      1.47 o 
  -3   5  11       46.42       42.68      2.14 o 
  -2   5  11      131.01      109.46      2.96 o 
  -1   5  11      304.76      294.65      7.78 o 
   0   5  11     1025.93      926.55     14.35 o 
   1   5  11       20.25       19.79      2.25 o 
   2   5  11      267.76      248.09      5.97 o 
   3   5  11        0.24       -0.80      1.11 o 
   4   5  11       92.23       87.46      4.54 o 
  -6   6  11       45.03       50.32      6.30 o 
  -5   6  11       17.90       18.94      2.73 o 
  -4   6  11        0.67        0.31      1.09 o 
  -3   6  11      225.94      212.95      4.33 o 
  -2   6  11      138.06      134.61      3.36 o 
  -1   6  11       78.08       79.18      3.06 o 
   0   6  11       84.09       79.34      3.77 o 
   1   6  11       85.79       83.29      3.27 o 
   2   6  11       67.45       68.10      3.15 o 
   3   6  11        1.64        1.27      1.75 o 
  -6   7  11       32.56       40.98      4.19 o 
  -5   7  11        0.11        1.60      1.39 o 
  -4   7  11      154.22      157.47      5.05 o 
  -3   7  11        5.00        5.13      1.25 o 
  -2   7  11      331.61      310.03      5.28 o 
  -1   7  11      424.11      399.15      7.67 o 
   0   7  11       19.18       15.08      1.80 o 
   1   7  11       33.23       32.19      2.34 o 
   2   7  11       13.22       13.51      2.15 o 
   3   7  11        8.92        6.14      1.95 o 
  -5   8  11        0.88       -0.42      1.35 o 
  -4   8  11        3.92        1.48      1.32 o 
  -3   8  11       33.86       37.05      2.33 o 
  -2   8  11        8.72       12.77      1.30 o 
  -1   8  11        0.06        0.75      1.11 o 
   0   8  11       86.42       86.18      3.26 o 
   1   8  11       20.41       30.29      2.28 o 
   2   8  11       47.76       42.92      4.14 o 
   3   8  11        8.44        5.20      2.27 o 
  -5   9  11        0.05        0.94      1.57 o 
  -4   9  11       13.12        6.26      1.68 o 
  -3   9  11       23.14       22.66      1.94 o 
  -2   9  11        2.06        1.79      1.01 o 
  -1   9  11       23.64       18.95      1.92 o 
   0   9  11        1.65       -0.84      1.08 o 
   1   9  11       97.49       96.83      4.14 o 
   2   9  11        5.50        6.55      1.92 o 
   3   9  11       15.50       22.26      3.78 o 
  -5  10  11       26.48       29.85      2.78 o 
  -4  10  11        5.53        0.69      1.42 o 
  -3  10  11        6.90        6.43      1.63 o 
  -2  10  11       93.29       79.00      2.94 o 
  -1  10  11        9.30        9.36      1.47 o 
   0  10  11       52.50       49.35      2.87 o 
   1  10  11        5.98        5.62      1.71 o 
   2  10  11        0.59        0.16      1.69 o 
  -4  11  11        0.08        1.16      1.50 o 
  -3  11  11        0.41        2.73      1.39 o 
  -2  11  11        1.51        4.30      1.71 o 
  -1  11  11        7.32        8.94      1.71 o 
   0  11  11       70.69       57.59      3.46 o 
   1  11  11        0.00       -0.85      1.42 o 
   2  11  11        3.70        1.27      2.84 o 
  -3  12  11        7.50        5.61      1.64 o 
  -2  12  11        2.31        2.40      2.44 o 
  -1  12  11        0.60        1.16      2.36 o 
   0  12  11        0.55        1.42      2.60 o 
   1  12  11        4.30        7.34      4.02 o 
  -2  13  11       20.96       15.18      2.20 o 
  -1  13  11        0.35        0.47      2.36 o 
   0  13  11       18.69       31.19      4.25 o 
  -6   0  12        2.07        3.09      1.77 o 
  -5   0  12       90.70      102.09      4.72 o 
  -4   0  12       16.90       22.73      3.66 o 
  -3   0  12       36.59       29.87      2.73 o 
  -2   0  12       16.60       17.87      2.23 o 
  -1   0  12      529.97      537.66     13.70 o 
   0   0  12      387.43      378.21     10.86 o 
   1   0  12      657.96      649.19     23.63 o 
   2   0  12      104.55      107.25      5.91 o 
   3   0  12       11.21       16.11      2.79 o 
  -6   1  12       16.92       21.94      1.93 o 
  -5   1  12       34.17       30.51      2.13 o 
  -4   1  12       35.31       36.30      2.16 o 
  -3   1  12       84.85       89.86      3.13 o 
  -2   1  12       69.56       62.99      2.43 o 
  -1   1  12       57.89       54.18      3.01 o 
   0   1  12       36.54       40.97      2.71 o 
   1   1  12      260.02      275.07      6.35 o 
   2   1  12       24.59       26.47      3.75 o 
   3   1  12      130.59      136.14      4.53 o 
  -6   2  12        0.71        0.16      1.37 o 
  -5   2  12        1.51        1.06      1.10 o 
  -4   2  12       30.01       30.00      1.98 o 
  -3   2  12       10.35       12.77      1.44 o 
  -2   2  12      323.00      327.15      6.07 o 
  -1   2  12       31.63       34.22      2.47 o 
   0   2  12        0.02       -1.44      0.96 o 
   1   2  12       18.62       17.21      2.31 o 
   2   2  12       15.07       20.95      2.12 o 
   3   2  12      121.91      151.70      4.77 o 
  -6   3  12       39.90       38.23      3.07 o 
  -5   3  12        0.06        0.08      1.07 o 
  -4   3  12      118.05      119.63      3.35 o 
  -3   3  12       20.70       15.73      1.51 o 
  -2   3  12       13.35       14.06      1.82 o 
  -1   3  12        1.15       -0.45      1.22 o 
   0   3  12       42.95       46.11      2.82 o 
   1   3  12       20.05       24.54      2.20 o 
   2   3  12        2.42        2.28      1.22 o 
   3   3  12       16.88       16.05      2.00 o 
  -6   4  12        0.12        2.00      1.63 o 
  -5   4  12       12.13       11.57      1.78 o 
  -4   4  12        1.53        1.42      1.08 o 
  -3   4  12       17.10       22.42      1.90 o 
  -2   4  12        2.08        1.15      1.06 o 
  -1   4  12       94.06       87.57      3.42 o 
   0   4  12       44.70       46.27      2.76 o 
   1   4  12      100.56       91.75      3.52 o 
   2   4  12        6.84        6.26      1.50 o 
   3   4  12       30.47       31.95      2.57 o 
  -6   5  12       13.65       16.44      2.36 o 
  -5   5  12        0.87        1.14      1.28 o 
  -4   5  12       44.52       34.93      2.37 o 
  -3   5  12        4.71        4.66      1.13 o 
  -2   5  12       57.18       54.16      2.99 o 
  -1   5  12        7.25       13.38      1.82 o 
   0   5  12        2.70        1.61      1.28 o 
   1   5  12       30.23       32.37      2.52 o 
   2   5  12        5.68        5.55      1.49 o 
   3   5  12       40.31       40.45      4.19 o 
  -5   6  12        6.48        3.46      1.77 o 
  -4   6  12       15.34       13.64      1.76 o 
  -3   6  12        8.03       10.09      1.36 o 
  -2   6  12      113.35       93.46      4.43 o 
  -1   6  12        6.00        3.60      1.31 o 
   0   6  12       31.88       32.99      3.14 o 
   1   6  12        7.25        7.03      1.57 o 
   2   6  12        3.24        2.78      1.36 o 
   3   6  12       91.97      100.61      4.91 o 
  -5   7  12       24.77       22.89      2.50 o 
  -4   7  12       10.77        8.99      1.50 o 
  -3   7  12        1.58        0.69      1.16 o 
  -2   7  12       36.50       27.49      2.02 o 
  -1   7  12        5.88        3.89      1.43 o 
   0   7  12       76.15       68.92      3.31 o 
   1   7  12       16.25       15.11      1.90 o 
   2   7  12       30.58       25.77      2.95 o 
  -5   8  12       16.30       11.36      3.34 o 
  -4   8  12        1.72        1.40      1.32 o 
  -3   8  12       63.53       54.54      2.88 o 
  -2   8  12        0.00        0.56      1.10 o 
  -1   8  12        0.99       -0.04      1.15 o 
   0   8  12      100.41       95.27      3.69 o 
   1   8  12       26.32       25.61      2.44 o 
   2   8  12       17.92       16.01      4.00 o 
  -4   9  12       13.70       16.62      2.10 o 
  -3   9  12        0.23        2.35      1.25 o 
  -2   9  12       57.13       52.93      2.99 o 
  -1   9  12       16.38       19.85      2.11 o 
   0   9  12        0.23       -0.34      1.22 o 
   1   9  12        0.19       -0.91      1.66 o 
   2   9  12       39.14       37.76      3.26 o 
  -4  10  12       11.04       10.52      1.83 o 
  -3  10  12        3.41        1.90      1.35 o 
  -2  10  12       13.63       11.58      1.69 o 
  -1  10  12        9.44        3.41      1.59 o 
   0  10  12       86.36       93.22      4.48 o 
   1  10  12       28.48       37.85      3.26 o 
  -3  11  12       14.02       20.33      2.30 o 
  -2  11  12        0.06        0.58      1.44 o 
  -1  11  12       20.47       20.79      2.48 o 
   0  11  12       13.78       11.60      4.28 o 
  -1  12  12        1.24        9.13      3.54 o 
  -5   1  13        0.69        1.39      1.23 o 
  -4   1  13       28.72       29.91      2.04 o 
  -3   1  13        0.46        0.17      0.97 o 
  -2   1  13       44.97       46.69      3.00 o 
  -1   1  13        2.10        0.37      1.25 o 
   0   1  13       40.87       37.24      4.02 o 
   1   1  13        2.37       -0.32      1.16 o 
   2   1  13       51.42       52.62      3.41 o 
  -5   2  13        0.41        2.96      1.23 o 
  -4   2  13        2.67        0.26      1.04 o 
  -3   2  13       22.33       22.62      2.01 o 
  -2   2  13       12.20       16.63      2.06 o 
  -1   2  13       10.66        9.79      1.76 o 
   0   2  13        4.45        1.58      1.62 o 
   1   2  13       17.63       16.51      2.00 o 
   2   2  13       12.64        8.69      2.10 o 
  -5   3  13        3.64        2.34      1.19 o 
  -4   3  13       22.06       23.09      1.91 o 
  -3   3  13       25.16       24.88      1.86 o 
  -2   3  13       14.16       13.77      2.00 o 
  -1   3  13       28.47       27.26      2.42 o 
   0   3  13        1.31       -1.64      1.19 o 
   1   3  13       28.64       24.97      2.24 o 
   2   3  13       30.39       24.37      2.44 o 
  -5   4  13        7.55        8.50      1.66 o 
  -4   4  13       22.39       21.09      2.71 o 
  -3   4  13        0.01        1.73      1.07 o 
  -2   4  13       14.93       21.95      2.30 o 
  -1   4  13        2.43        1.29      1.27 o 
   0   4  13       20.73       16.91      3.41 o 
   1   4  13       32.89       30.30      2.54 o 
   2   4  13        0.50        0.29      1.27 o 
  -5   5  13        6.64        5.49      2.23 o 
  -4   5  13        1.77        1.55      1.22 o 
  -3   5  13        2.24        1.46      1.04 o 
  -2   5  13       10.43       11.96      1.87 o 
  -1   5  13        4.26        3.56      1.47 o 
   0   5  13       55.68       54.86      3.27 o 
   1   5  13        1.50       -0.38      1.25 o 
   2   5  13        4.39        2.91      1.59 o 
  -4   6  13       35.20       35.90      2.58 o 
  -3   6  13       43.83       48.80      2.71 o 
  -2   6  13       43.86       48.65      3.06 o 
  -1   6  13       74.66       73.30      3.55 o 
   0   6  13        2.61        0.19      1.58 o 
   1   6  13        0.26       -1.62      1.25 o 
   2   6  13       13.03       12.65      2.04 o 
  -4   7  13       84.95       87.15      4.27 o 
  -3   7  13        0.11        0.56      1.34 o 
  -2   7  13       51.53       47.70      3.10 o 
  -1   7  13       24.23       17.95      2.16 o 
   0   7  13        1.16        0.55      1.33 o 
   1   7  13        1.87        1.08      1.39 o 
  -4   8  13        0.24        2.62      1.47 o 
  -3   8  13        0.07        2.62      1.39 o 
  -2   8  13       69.76       63.07      3.51 o 
  -1   8  13        4.19        6.82      1.68 o 
   0   8  13       14.33        8.94      1.91 o 
   1   8  13       35.33       39.50      3.52 o 
  -3   9  13        6.55        5.02      1.47 o 
  -2   9  13        6.44        6.56      1.87 o 
  -1   9  13        6.38        8.94      1.80 o 
   0   9  13       19.59       14.88      2.11 o 
  -2  10  13        2.61        3.86      1.80 o 
  -1  10  13        0.16        2.17      1.71 o 
  -4   0  14       54.67       49.65      3.72 o 
  -3   0  14       59.47       55.76      4.98 o 
  -2   0  14       90.29      115.16      6.02 o 
  -1   0  14       10.42       10.17      2.71 o 
   0   0  14       42.87       42.28      4.17 o 
   1   0  14        2.34        1.45      2.00 o 
  -4   1  14       14.83       15.63      1.79 o 
  -3   1  14        0.05       -0.50      1.47 o 
  -2   1  14       11.80        7.47      1.94 o 
  -1   1  14        6.93        8.76      1.85 o 
   0   1  14       37.38       40.23      3.07 o 
   1   1  14        1.13       -1.47      1.25 o 
  -4   2  14       19.63       17.05      2.03 o 
  -3   2  14        0.01       -1.37      1.39 o 
  -2   2  14        7.42        4.58      1.53 o 
  -1   2  14        0.40       -0.41      1.36 o 
   0   2  14        8.30        6.99      2.49 o 
   1   2  14        0.06       -1.98      1.32 o 
  -4   3  14        8.48        6.80      1.44 o 
  -3   3  14       30.17       33.33      2.76 o 
  -2   3  14        3.02        0.95      1.56 o 
  -1   3  14        0.20        0.51      1.39 o 
   0   3  14        3.16        2.43      1.49 o 
   1   3  14        1.22        1.44      1.43 o 
  -4   4  14        8.01        7.69      1.78 o 
  -3   4  14        4.93        3.06      1.78 o 
  -2   4  14       59.11       61.22      3.65 o 
  -1   4  14        1.22       -0.04      1.39 o 
   0   4  14        0.30        1.42      1.39 o 
   1   4  14        8.16        7.10      1.85 o 
  -4   5  14        1.47        2.09      1.41 o 
  -3   5  14       80.40       95.42      4.16 o 
  -2   5  14      126.64      133.11      4.65 o 
  -1   5  14       78.41       83.31      3.89 o 
   0   5  14      134.40      142.15      4.88 o 
  -3   6  14        0.80        1.33      1.52 o 
  -2   6  14       71.00       79.46      3.79 o 
  -1   6  14       36.11       44.46      3.10 o 
   0   6  14        3.71        4.96      1.77 o 
  -2   7  14       19.59       16.54      2.16 o 
  -1   7  14        0.04       -0.18      1.47 o 
  -2   1  15       26.77       37.56      3.96 o 
  -1   1  15       36.61       49.00      4.32 o 
  -2   2  15        1.09       -1.25      1.49 o 
  -1   2  15        9.14       12.29      2.09 o 
                                                 
